# Supplementary material for: WHO five moments for medication safety among diabetic patients in Saudi Arabia
Source: PLoS One. 2026 Apr 10;21(4):e0346935. doi: 10.1371/journal.pone.0346935 (PMC13068258; doi:10.1371/journal.pone.0346935)
Supplement: S1 Data — (XLSX) [file pone.0346935.s002.xlsx]

## Sheet: Sheet1
M1.1	M1.2	M1.3	M1.4	M1.5	M2.1	M2.2	M2.3	M2.4	M2.5	M3.1	M3.2	M3.3	M3.4	M3.5	M4.1	M4.2	M4.3	M4.4	M4.5	M5.1	M5.2	M5.3	M5.4	M5.5	age	gender	marital	education	occupation	DM	diet	oral	insulin	HbA1c	chronic	provider
Always	Always	Always	Always	Always	Always	Always	Always	Always	Always	Always	Always	Always	Always	Always	Sometimes	Always	Always	Always	Always	Always	Always	Always	Always	Always	22	Female	Single	college	student	type I	yes	yes	yes	yes	No	Private
Never	Always	Always	Always	Sometimes	Always	Always	Sometimes	Always	Always	Never	Never	Always	Always	Always	Always	Always	Always	Never	Never	Always	Always	Never	Never	Never	22	Female	Single	college	student	type I	No	No	yes	yes	No	Public
Always	Always	Never	Always	Never	Always	Always	Always	Sometimes	Never	Always	Always	Always	Always	Always	Never	Always	Always	Always	Always	Always	Never	Never	Sometimes	Never	44	Female	married	primary	employee	Type II	No	yes	No	yes	yes	Private
Always	Always	Never	Always	Always	Always	Always	Always	Always	Always	Never	Always	Always	Always	Always	Always	Always	Always	Always	Always	Always	Always	Always	Always	Always	18	Female	married	college	employee	type I	yes	No	yes	No	No	Both
Always	Always	Always	Always	Always	Always	Always	Always	Always	Always	Always	Always	Always	Always	Always	Always	Always	Always	Always	Always	Always	Always	Always	Always	Always	58	Male	married	college	retired	type I	yes	yes	No	yes	yes	Private
Always	Always	Always	Always	Always	Always	Always	Always	Always	Always	Always	Always	Always	Always	Always	Always	Always	Always	Always	Always	Always	Always	Always	Always	Always	27	Female	married	college	student	type I	No	No	No	yes	yes	Private
Always	Always	Always	Always	Always	Always	Always	Always	Always	Always	Always	Always	Always	Always	Always	Always	Always	Always	Always	Always	Always	Always	Always	Never	Never	56	Male	married	Post-graduate	retired	Type II	yes	No	No	yes	yes	Both
Never	Never	Never	Never	Never	Never	Never	Never	Never	Never	Never	Never	Never	Never	Never	Never	Never	Never	Never	Never	Never	Never	Never	Never	Never	48	Female	divorced	college	employee	type I	yes	No	No	yes	No	Public
Always	Always	Always	Always	Always	Always	Always	Always	Always	Always	Always	Always	Always	Always	Always	Always	Always	Always	Always	Always	Always	Always	Always	Always	Always	37	Female	divorced	college	employee	Type II	yes	No	yes	yes	No	Private
Always	Never	Always	Always	Never	Always	Always	Always	Sometimes	Never	Always	Always	Always	Always	Always	Always	Always	Sometimes	Never	Always	Never	Never	Always	Always	Never	43	Male	married	diploma	employee	Type II	No	yes	No	No	No	Private
Never	Sometimes	Never	Always	Always	Always	Always	Always	Always	Always	Never	Always	Sometimes	Always	Always	Always	Always	Sometimes	Always	Always	Always	Always	Always	Always	Sometimes	63	Male	married	diploma	retired	Type II	yes	yes	No	yes	yes	Private
Always	Always	Always	Always	Always	Always	Always	Never	Always	Sometimes	Always	Always	Always	Always	Always	Always	Always	Never	Always	Always	Always	Always	Always	Always	Never	60	Male	married	college	retired	type I	No	No	No	yes	yes	Private
Always	Always	Always	Always	Always	Always	Always	Always	Always	Always	Always	Always	Always	Always	Always	Always	Always	Always	Always	Always	Always	Always	Always	Always	Always	58	Male	married	college	retired	type I	yes	yes	No	yes	yes	Private
Always	Always	Always	Always	Always	Always	Always	Always	Never	Always	Never	Always	Always	Always	Always	Always	Always	Always	Always	Always	Always	Always	Always	Always	Always	47	Female	married	college	employee	type I	yes	yes	No	No	No	Both
Never	Never	Always	Never	Always	Never	Never	Never	Never	Always	Always	Never	Always	Never	Never	Never	Never	Never	Never	Never	Always	Always	Always	Always	Sometimes	52	Male	married	high	retired	type I	No	yes	No	yes	yes	Private
Always	Always	Always	Always	Sometimes	Always	Always	Always	Sometimes	Never	Always	Always	Always	Always	Always	Always	Always	Always	Never	Sometimes	Always	Always	Sometimes	Never	Always	59	Male	married	college	retired	Type II	yes	yes	No	yes	yes	Private
Always	Always	Always	Always	Never	Always	Always	Always	Always	Always	Always	Always	Never	Always	Always	Always	Always	Always	Always	Always	Always	Always	Always	Always	Always	59	Male	married	diploma	retired	type I	yes	yes	No	yes	yes	Private
Always	Never	Never	Always	Never	Always	Always	Always	Always	Never	Never	Always	Always	Always	Always	Always	Always	Never	Never	Never	Never	Never	Never	Never	Never	42	Female	married	Post-graduate	employee	Type II	yes	yes	No	yes	No	Public
Always	Always	Always	Always	Always	Always	Always	Always	Always	Always	Always	Always	Always	Always	Always	Always	Always	Always	Always	Always	Always	Always	Always	Always	Always	63	Male	married	college	retired	Type II	yes	yes	No	yes	yes	Public
Never	Never	Never	Never	Never	Always	Always	Never	Never	Never	Never	Never	Never	Never	Never	Never	Always	Never	Never	Never	Always	Always	Always	Always	Always	58	Male	married	college	retired	Type II	No	yes	yes	yes	yes	Public
Always	Always	Always	Always	Always	Always	Always	Never	Always	Never	Never	Always	Never	Never	Never	Always	Always	Never	Always	Always	Never	Always	Always	Always	Never	42	Female	married	college	retired	Type II	No	yes	No	yes	yes	Private
Always	Sometimes	Sometimes	Always	Always	Always	Always	Always	Always	Always	Always	Always	Always	Always	Always	Always	Always	Always	Always	Always	Always	Always	Always	Always	Sometimes	58	Female	married	college	retired	Type II	No	yes	No	yes	yes	Private
Always	Always	Always	Always	Always	Always	Always	Always	Always	Always	Always	Always	Always	Always	Always	Always	Always	Always	Always	Always	Always	Always	Always	Always	Never	29	Female	Single	college	employee	type I	yes	No	yes	yes	yes	Both
Always	Always	Always	Always	Always	Always	Always	Always	Always	Always	Never	Always	Always	Always	Always	Always	Always	Always	Always	Always	Always	Always	Always	Always	Always	67	Male	married	diploma	retired	Type II	yes	yes	No	yes	yes	Private
Never	Always	Always	Always	Never	Always	Always	Always	Never	Never	Always	Always	Always	Always	Always	Always	Always	Always	Always	Always	Always	Always	Never	Always	Never	53	Male	married	college	retired	Type II	yes	yes	No	yes	No	Private
Always	Always	Always	Always	Always	Always	Always	Never	Always	Never	Never	Always	Always	Always	Always	Always	Always	Never	Always	Always	Always	Always	Sometimes	Never	Never	58	Male	married	college	employee	Type II	yes	yes	No	yes	yes	Private
Always	Always	Always	Always	Always	Always	Always	Always	Always	Always	Never	Always	Always	Always	Always	Always	Always	Never	Always	Always	Never	Always	Always	Always	Always	63	Male	married	college	retired	Type II	No	yes	No	yes	No	Private
Always	Always	Never	Always	Always	Always	Always	Always	Sometimes	Sometimes	Always	Always	Always	Always	Always	Always	Always	Always	Always	Always	Always	Always	Always	Always	Always	63	Male	married	high	retired	type I	No	yes	No	yes	No	Private
Always	Always	Always	Always	Never	Always	Always	Sometimes	Never	Always	Always	Always	Always	Always	Always	Always	Always	Never	Always	Never	Always	Never	Never	Always	Never	84	Male	married	college	retired	Type II	yes	yes	yes	yes	yes	Private
Never	Never	Never	Always	Never	Never	Never	Never	Never	Never	Always	Always	Always	Always	Always	Always	Never	Never	Always	Never	Never	Never	Never	Never	Never	30	Female	married	college	retired	type I	No	No	yes	yes	yes	Private
Always	Always	Always	Always	Never	Always	Never	Never	Never	Never	Never	Always	Never	Always	Always	Never	Never	Never	Always	Always	Never	Never	Never	Never	Never	53	Male	married	Post-graduate	employee	Type II	No	yes	No	yes	No	Public
Always	Never	Never	Never	Never	Always	Always	Always	Never	Never	Never	Never	Never	Never	Never	Always	Never	Never	Always	Sometimes	Never	Never	Never	Never	Never	84	Male	married	college	retired	type I	yes	yes	yes	yes	yes	Public
Always	Always	Always	Always	Never	Always	Always	Always	Sometimes	Sometimes	Never	Always	Always	Sometimes	Sometimes	Never	Always	Never	Always	Sometimes	Always	Always	Sometimes	Always	Never	57	Male	married	college	employee	type I	yes	No	No	yes	No	Private
Always	Always	Always	Always	Never	Always	Always	Sometimes	Always	Always	Sometimes	Never	Sometimes	Always	Always	Sometimes	Always	Sometimes	Never	Never	Never	Never	Always	Sometimes	Sometimes	23	Female	married	college	employee	type I	yes	No	yes	No	No	Private
Always	Always	Sometimes	Never	Always	Always	Always	Always	Always	Always	Always	Always	Always	Always	Always	Always	Always	Never	Always	Always	Always	Always	Always	Always	Always	47	Male	married	high	employee	type I	No	No	No	yes	No	Public
Always	Never	Never	Always	Never	Always	Always	Never	Never	Never	Always	Always	Never	Never	Never	Always	Never	Always	Never	Never	Always	Never	Never	Never	Never	41	Male	married	college	employee	Type II	No	yes	No	No	No	Private
Always	Never	Never	Always	Never	Always	Always	Always	Never	Never	Never	Always	Always	Always	Always	Always	Always	Never	Always	Always	Never	Never	Always	Always	Always	61	Male	married	diploma	employee	Type II	yes	yes	No	yes	No	Private
Always	Always	Always	Always	Never	Always	Always	Always	Never	Never	Never	Always	Always	Always	Always	Always	Always	Always	Always	Never	Always	Never	Never	Never	Never	51	Male	married	college	retired	Type II	yes	No	No	yes	yes	Public
Always	Sometimes	Always	Always	Always	Always	Always	Always	Always	Always	Always	Always	Always	Always	Always	Always	Always	Sometimes	Always	Sometimes	Always	Sometimes	Always	Never	Sometimes	65	Male	married	college	retired	Type II	No	No	yes	No	yes	Private
Always	Sometimes	Sometimes	Always	Sometimes	Always	Always	Sometimes	Sometimes	Sometimes	Sometimes	Never	Sometimes	Never	Never	Never	Always	Never	Never	Sometimes	Sometimes	Never	Never	Never	Always	54	Male	Single	college	retired	Type II	No	No	No	No	yes	Private
Always	Always	Always	Always	Always	Always	Always	Always	Always	Never	Always	Always	Always	Always	Always	Always	Always	Always	Always	Always	Always	Always	Always	Always	Always	45	Female	married	college	retired	type I	yes	yes	No	yes	yes	Public
Always	Always	Always	Always	Always	Always	Always	Always	Always	Always	Always	Always	Always	Always	Always	Always	Always	Always	Always	Always	Always	Always	Always	Always	Always	7	Male	Single	primary	student	type I	yes	No	yes	yes	No	Public
Always	Never	Never	Always	Never	Always	Always	Never	Always	Never	Always	Always	Always	Always	Always	Always	Always	Always	Always	Always	Always	Always	Always	Always	Never	47	Female	married	college	employee	Type II	No	yes	No	yes	yes	Private
Always	Always	Always	Always	Always	Always	Always	Always	Always	Always	Always	Always	Always	Always	Always	Always	Always	Always	Always	Always	Always	Always	Always	Always	Always	37	Female	married	Post-graduate	employee	Type II	No	yes	No	yes	No	Private
Always	Never	Never	Always	Never	Always	Always	Always	Always	Always	Always	Always	Always	Always	Always	Always	Always	Always	Never	Never	Always	Always	Always	Always	Never	43	Female	married	college	retired	Type II	No	No	No	yes	yes	Both
Always	Always	Never	Always	Never	Always	Always	Always	Always	Never	Always	Always	Always	Always	Always	Always	Always	Never	Always	Always	Never	Always	Always	Never	Never	60	Male	married	diploma	retired	Type II	yes	yes	yes	yes	yes	Private
Always	Never	Never	Always	Always	Always	Always	Always	Always	Sometimes	Never	Always	Always	Always	Always	Never	Always	Never	Always	Always	Always	Always	Always	Always	Always	45	Male	married	college	employee	type I	yes	yes	No	No	No	Private
Always	Never	Never	Never	Never	Always	Always	Never	Never	Never	Never	Never	Never	Never	Never	Never	Never	Never	Never	Never	Never	Never	Never	Never	Never	43	Male	Single	Post-graduate	student	type I	No	yes	yes	No	No	Public
Always	Never	Never	Always	Never	Always	Always	Never	Never	Sometimes	Never	Never	Sometimes	Never	Never	Always	Always	Never	Always	Sometimes	Never	Never	Sometimes	Sometimes	Sometimes	57	Male	married	college	retired	Type II	No	yes	No	yes	yes	Private
Always	Never	Always	Always	Never	Always	Always	Never	Never	Never	Always	Always	Always	Always	Always	Never	Always	Always	Never	Never	Always	Never	Never	Never	Never	46	Male	married	college	employee	Type II	No	yes	No	No	yes	Private
Always	Always	Always	Always	Always	Always	Always	Always	Always	Always	Always	Always	Always	Always	Always	Always	Always	Always	Always	Always	Always	Always	Always	Always	Always	73	Male	married	diploma	retired	Type II	No	No	yes	yes	yes	Public
Always	Always	Never	Always	Always	Always	Always	Sometimes	Always	Sometimes	Always	Always	Always	Always	Always	Always	Always	Never	Always	Always	Always	Sometimes	Always	Always	Never	43	Female	married	preparatory	employee	type I	No	No	No	yes	No	Private
Always	Always	Never	Always	Always	Always	Always	Always	Always	Always	Always	Always	Always	Always	Always	Always	Always	Always	Always	Always	Always	Always	Always	Always	Always	60	Female	divorced	Post-graduate	retired	type I	yes	yes	No	yes	No	Private
Always	Never	Always	Always	Always	Always	Always	Always	Sometimes	Sometimes	Sometimes	Always	Always	Always	Always	Always	Always	Sometimes	Always	Always	Always	Sometimes	Always	Always	Sometimes	63	Female	married	college	retired	type I	No	No	No	yes	No	Public
Always	Always	Always	Always	Always	Always	Always	Always	Always	Always	Never	Always	Always	Always	Always	Never	Never	Never	Always	Always	Always	Always	Always	Always	Always	42	Male	married	Post-graduate	employee	Type II	yes	yes	No	No	No	Private
Always	Always	Always	Always	Always	Always	Always	Always	Always	Always	Never	Always	Always	Always	Always	Never	Always	Always	Always	Never	Sometimes	Always	Always	Always	Always	53	Male	married	diploma	retired	type I	yes	yes	No	yes	No	Both
Never	Never	Never	Always	Never	Always	Always	Never	Sometimes	Sometimes	Always	Always	Always	Always	Always	Always	Always	Always	Always	Never	Always	Always	Always	Always	Never	65	Male	married	college	retired	type I	yes	yes	No	No	yes	Public
Always	Always	Always	Always	Never	Always	Always	Sometimes	Always	Never	Never	Always	Always	Always	Always	Always	Always	Always	Never	Never	Never	Never	Always	Never	Always	55	Male	divorced	college	employee	Type II	yes	No	No	yes	No	Both
Always	Sometimes	Never	Always	Always	Always	Always	Always	Always	Always	Always	Always	Always	Always	Always	Always	Always	Never	Always	Always	Always	Always	Always	Always	Always	49	Male	married	preparatory	retired	Type II	No	No	yes	No	yes	Public
Never	Never	Never	Never	Never	Always	Always	Always	Never	Never	Never	Never	Never	Never	Never	Always	Always	Never	Never	Never	Never	Never	Never	Never	Never	49	Male	married	college	employee	Type II	yes	yes	yes	No	yes	Public
Always	Never	Always	Always	Always	Always	Always	Always	Never	Never	Always	Always	Never	Always	Always	Always	Never	Never	Always	Never	Always	Never	Never	Never	Never	39	Male	married	Post-graduate	employee	Type II	yes	yes	No	yes	No	Public
Always	Never	Never	Always	Never	Always	Always	Always	Always	Always	Always	Always	Always	Always	Always	Always	Always	Never	Always	Always	Always	Always	Always	Always	Never	65	Female	married	college	retired	Type II	yes	yes	No	yes	yes	Private
Always	Always	Always	Always	Always	Always	Always	Always	Always	Always	Always	Always	Always	Always	Always	Always	Always	Always	Always	Always	Always	Always	Always	Always	Sometimes	42	Female	married	college	employee	Type II	yes	No	No	yes	No	Private
Always	Always	Always	Always	Never	Always	Always	Always	Always	Always	Always	Always	Always	Always	Always	Always	Always	Always	Always	Always	Always	Always	Always	Always	Always	63	Male	married	college	employee	type I	yes	yes	No	yes	No	Private
Always	Always	Never	Always	Always	Always	Always	Always	Always	Always	Always	Always	Always	Always	Always	Always	Always	Always	Always	Always	Always	Never	Sometimes	Never	Always	75	Male	married	diploma	retired	Type II	No	No	yes	No	No	Both
Always	Always	Always	Always	Always	Always	Always	Always	Always	Always	Always	Always	Always	Always	Always	Always	Always	Always	Always	Always	Always	Always	Never	Always	Never	57	Female	married	college	retired	Type II	yes	yes	No	yes	No	Private
Always	Always	Never	Sometimes	Always	Always	Always	Always	Always	Always	Always	Always	Always	Always	Always	Always	Always	Always	Always	Always	Always	Always	Always	Always	Always	53	Female	married	college	retired	type I	No	yes	No	No	No	Public
Always	Sometimes	Always	Always	Never	Always	Always	Always	Always	Sometimes	Sometimes	Always	Always	Sometimes	Sometimes	Always	Always	Never	Sometimes	Always	Always	Always	Always	Sometimes	Sometimes	51	Female	married	college	retired	Type II	No	yes	No	No	yes	Private
Always	Always	Always	Always	Always	Always	Always	Always	Always	Always	Always	Always	Always	Always	Always	Always	Always	Always	Always	Always	Always	Always	Always	Sometimes	Sometimes	60	Female	married	college	retired	type I	No	yes	No	No	No	Public
Sometimes	Never	Always	Never	Never	Sometimes	Always	Never	Sometimes	Always	Never	Never	Never	Always	Always	Always	Always	Always	Always	Always	Never	Always	Always	Never	Never	30	Female	married	college	retired	type I	yes	No	No	No	No	Both
Sometimes	Always	Always	Always	Always	Always	Always	Always	Always	Always	Always	Never	Always	Always	Always	Always	Always	Always	Never	Never	Always	Never	Always	Always	Always	19	Female	Single	college	student	type I	yes	yes	No	yes	No	Private
Always	Always	Always	Always	Always	Always	Always	Always	Always	Always	Always	Always	Always	Always	Always	Always	Always	Always	Always	Always	Always	Always	Always	Always	Always	63	Male	married	college	retired	Type II	yes	No	No	yes	No	Public
Always	Always	Always	Always	Always	Always	Always	Always	Always	Always	Always	Always	Always	Always	Always	Always	Always	Never	Always	Always	Always	Always	Always	Always	Always	21	Female	Single	high	student	type I	yes	yes	yes	yes	No	Both
Always	Never	Never	Always	Always	Always	Always	Sometimes	Sometimes	Sometimes	Never	Always	Sometimes	Never	Never	Always	Always	Never	Always	Always	Sometimes	Sometimes	Always	Never	Never	50	Male	married	high	employee	Type II	yes	yes	yes	yes	yes	Private
Always	Always	Always	Always	Always	Always	Always	Always	Always	Always	Always	Always	Never	Never	Never	Never	Never	Never	Never	Never	Always	Always	Always	Always	Never	33	Female	Single	college	employee	Type II	No	yes	No	No	No	Public
Never	Never	Never	Always	Never	Always	Always	Never	Never	Never	Never	Always	Never	Never	Never	Always	Always	Always	Always	Always	Always	Always	Never	Never	Never	59	Female	married	college	retired	Type II	yes	yes	No	yes	yes	Private
Never	Never	Never	Never	Never	Never	Never	Never	Never	Never	Always	Always	Never	Never	Never	Never	Never	Never	Never	Never	Never	Never	Never	Never	Never	46	Female	divorced	Post-graduate	employee	Type II	yes	yes	No	yes	yes	Both
Always	Always	Always	Always	Always	Always	Always	Always	Always	Sometimes	Sometimes	Never	Always	Always	Always	Always	Always	Always	Always	Always	Always	Always	Always	Never	Always	37	Male	married	college	employee	type I	yes	No	No	yes	No	Private
Always	Always	Never	Always	Never	Always	Always	Never	Never	Never	Never	Always	Never	Never	Never	Always	Always	Always	Always	Always	Never	Always	Never	Never	Never	54	Female	divorced	college	employee	Type II	No	yes	No	yes	yes	Public
Always	Always	Always	Always	Always	Always	Always	Always	Always	Always	Always	Always	Always	Always	Always	Always	Always	Always	Always	Always	Always	Always	Always	Always	Always	58	Female	married	college	employee	Type II	yes	yes	yes	yes	yes	Public
Always	Always	Always	Always	Always	Always	Always	Always	Always	Always	Always	Always	Always	Always	Always	Always	Always	Always	Always	Always	Always	Always	Always	Always	Always	27	Male	Single	college	employee	Type II	yes	No	yes	yes	No	Public
Always	Never	Sometimes	Always	Never	Always	Always	Always	Always	Never	Never	Always	Never	Always	Always	Always	Always	Always	Always	Always	Always	Never	Never	Never	Never	58	Female	married	college	retired	type I	yes	yes	No	yes	yes	Public
Sometimes	Sometimes	Sometimes	Sometimes	Always	Always	Always	Always	Sometimes	Always	Never	Never	Never	Never	Never	Never	Always	Always	Always	Always	Never	Always	Always	Always	Always	49	Female	married	college	retired	type I	yes	yes	No	yes	No	Private
Never	Never	Never	Always	Always	Always	Always	Always	Sometimes	Sometimes	Never	Always	Never	Always	Always	Always	Always	Always	Always	Always	Always	Always	Always	Sometimes	Always	60	Female	widow	primary	retired	Type II	No	yes	yes	No	yes	Public
Sometimes	Sometimes	Sometimes	Sometimes	Sometimes	Always	Sometimes	Never	Never	Never	Never	Always	Never	Sometimes	Sometimes	Always	Always	Never	Never	Never	Sometimes	Never	Sometimes	Sometimes	Always	54	Female	married	high	retired	Type II	No	yes	No	No	No	Public
Always	Always	Never	Always	Sometimes	Always	Always	Always	Never	Always	Always	Always	Always	Always	Always	Always	Always	Always	Always	Always	Always	Always	Always	Always	Always	47	Female	married	high	student	type I	No	No	No	yes	No	Both
Always	Always	Never	Always	Never	Always	Always	Always	Sometimes	Sometimes	Always	Always	Always	Always	Always	Always	Always	Sometimes	Always	Sometimes	Never	Sometimes	Sometimes	Never	Never	49	Female	married	high	retired	type I	No	No	yes	yes	yes	Private
Always	Always	Always	Always	Always	Always	Always	Always	Always	Always	Always	Always	Always	Always	Always	Always	Always	Always	Always	Always	Always	Always	Always	Always	Always	47	Female	divorced	college	employee	type I	yes	yes	No	yes	yes	Public
Always	Always	Always	Always	Always	Always	Always	Always	Always	Always	Always	Always	Always	Always	Always	Always	Always	Always	Always	Always	Always	Always	Always	Always	Always	60	Female	married	college	retired	Type II	yes	No	No	yes	No	Both
Always	Always	Never	Always	Always	Always	Always	Always	Always	Always	Never	Always	Always	Always	Always	Always	Always	Never	Always	Always	Always	Always	Always	Always	Always	65	Female	widow	college	retired	Type II	yes	yes	No	No	No	Public
Always	Always	Always	Always	Always	Always	Always	Always	Always	Always	Always	Always	Always	Always	Always	Always	Always	Always	Always	Always	Always	Always	Always	Always	Always	63	Female	married	Post-graduate	retired	Type II	No	yes	No	yes	yes	Public
Always	Always	Never	Always	Always	Always	Always	Always	Always	Always	Always	Always	Always	Always	Always	Always	Always	Never	Never	Never	Never	Never	Always	Never	Never	56	Male	married	college	employee	Type II	No	yes	No	No	No	Private
Always	Always	Always	Always	Always	Always	Always	Always	Always	Always	Always	Always	Always	Always	Always	Always	Always	Always	Always	Always	Always	Never	Always	Always	Always	60	Female	married	Post-graduate	retired	Type II	yes	yes	No	yes	yes	Private
Always	Never	Never	Never	Never	Always	Always	Always	Never	Never	Always	Always	Always	Always	Always	Never	Always	Always	Always	Always	Always	Always	Never	Never	Never	64	Female	married	Post-graduate	retired	Type II	No	yes	No	No	No	Both
Always	Never	Never	Always	Always	Always	Always	Sometimes	Never	Sometimes	Always	Always	Always	Always	Always	Always	Always	Always	Sometimes	Always	Always	Always	Always	Sometimes	Sometimes	54	Male	married	college	retired	Type II	yes	yes	No	yes	No	Public
Always	Always	Sometimes	Always	Always	Always	Always	Always	Sometimes	Always	Always	Always	Always	Always	Always	Always	Always	Always	Always	Always	Always	Always	Always	Always	Sometimes	60	Female	married	Post-graduate	retired	Type II	yes	yes	No	yes	yes	Public
Always	Always	Never	Never	Never	Always	Always	Never	Always	Never	Always	Always	Always	Never	Never	Never	Never	Never	Never	Never	Never	Never	Always	Never	Never	25	Male	Single	college	employee	type I	No	No	yes	No	No	Public
Never	Sometimes	Always	Sometimes	Always	Always	Always	Always	Always	Always	Never	Always	Sometimes	Sometimes	Sometimes	Never	Always	Never	Sometimes	Sometimes	Always	Sometimes	Always	Sometimes	Always	47	Female	divorced	college	employee	type I	yes	No	No	yes	No	Both
Never	Never	Never	Always	Never	Never	Always	Never	Sometimes	Never	Never	Always	Never	Never	Never	Never	Never	Never	Never	Never	Never	Never	Never	Never	Never	37	Male	divorced	college	employee	type I	yes	No	No	yes	yes	Private
Always	Always	Never	Always	Always	Never	Always	Never	Never	Always	Never	Always	Never	Always	Always	Always	Sometimes	Never	Always	Always	Always	Never	Always	Always	Never	30	Female	Single	diploma	employee	Type II	yes	No	No	yes	No	Public
Always	Always	Always	Always	Always	Always	Always	Always	Always	Always	Always	Never	Always	Never	Never	Never	Never	Always	Never	Always	Always	Always	Never	Never	Never	38	Female	married	college	employee	Type II	yes	No	No	No	No	Public
Always	Never	Never	Always	Always	Always	Always	Always	Always	Always	Always	Always	Always	Always	Always	Always	Always	Always	Always	Always	Always	Always	Always	Always	Always	51	Male	married	college	employee	Type II	yes	yes	No	yes	No	Private
Always	Always	Always	Always	Always	Always	Always	Always	Never	Never	Always	Always	Always	Always	Always	Never	Always	Never	Never	Never	Never	Sometimes	Always	Sometimes	Never	68	Male	married	college	retired	Type II	yes	yes	yes	yes	yes	Private
Always	Always	Always	Always	Always	Always	Always	Always	Never	Never	Always	Always	Always	Always	Always	Never	Always	Never	Never	Never	Never	Sometimes	Always	Sometimes	Never	68	Male	married	college	retired	Type II	yes	yes	yes	yes	yes	Private
Always	Always	Never	Always	Never	Always	Always	Always	Always	Always	Always	Always	Always	Always	Always	Always	Always	Always	Always	Always	Always	Always	Always	Always	Never	60	Male	married	primary	retired	type I	No	yes	No	yes	No	Public
Always	Always	Always	Always	Always	Always	Always	Always	Always	Always	Always	Always	Always	Always	Always	Always	Always	Always	Always	Always	Always	Always	Always	Always	Always	68	Female	widow	primary	retired	Type II	yes	yes	No	No	yes	Public
Always	Never	Never	Always	Always	Always	Always	Always	Always	Always	Never	Always	Never	Always	Always	Always	Always	Never	Sometimes	Always	Never	Never	Always	Never	Never	12	Male	Single	preparatory	student	Type II	No	No	yes	No	No	Public
Never	Never	Never	Always	Always	Always	Always	Never	Never	Never	Never	Always	Never	Never	Never	Never	Never	Never	Never	Always	Never	Never	Never	Always	Never	57	Female	married	Post-graduate	employee	Type II	No	yes	yes	No	No	Private
Always	Always	Always	Never	Always	Always	Always	Always	Sometimes	Always	Always	Always	Always	Never	Never	Always	Always	Sometimes	Sometimes	Sometimes	Always	Always	Always	Never	Always	53	Female	married	diploma	employee	Type II	yes	yes	yes	No	yes	Public
Always	Never	Never	Never	Never	Never	Never	Always	Never	Always	Never	Always	Always	Always	Always	Always	Always	Never	Always	Always	Never	Never	Always	Always	Never	66	Male	married	Post-graduate	retired	Type II	yes	yes	No	No	yes	Public
Never	Sometimes	Sometimes	Sometimes	Sometimes	Sometimes	Sometimes	Sometimes	Sometimes	Sometimes	Never	Never	Never	Never	Never	Never	Never	Never	Never	Never	Never	Sometimes	Sometimes	Never	Never	60	Female	married	college	retired	type I	No	No	No	No	yes	Public
Always	Always	Never	Always	Always	Always	Always	Always	Always	Always	Never	Always	Always	Always	Always	Always	Always	Always	Always	Always	Always	Always	Always	Never	Never	60	Female	married	college	retired	Type II	yes	yes	No	No	No	Private
Never	Never	Never	Always	Never	Always	Always	Always	Always	Never	Always	Always	Always	Always	Always	Never	Always	Never	Never	Never	Always	Never	Always	Never	Never	55	Female	married	diploma	employee	type I	No	yes	No	yes	yes	Public
Always	Never	Sometimes	Always	Sometimes	Always	Always	Always	Always	Always	Always	Always	Always	Always	Always	Always	Always	Always	Always	Always	Always	Always	Always	Always	Always	50	Female	married	college	retired	type I	No	yes	No	yes	yes	Public
Always	Always	Always	Always	Never	Always	Always	Always	Always	Always	Always	Always	Always	Always	Always	Never	Always	Always	Never	Never	Always	Always	Always	Always	Never	70	Male	married	primary	retired	Type II	yes	yes	No	yes	yes	Public
Never	Never	Never	Always	Never	Always	Always	Sometimes	Never	Sometimes	Always	Always	Always	Always	Always	Always	Always	Always	Never	Never	Always	Always	Always	Always	Never	49	Female	married	college	retired	Type II	No	yes	No	No	No	Private
Always	Always	Always	Always	Always	Always	Always	Always	Always	Always	Always	Always	Always	Always	Always	Always	Always	Always	Always	Always	Always	Always	Always	Always	Always	57	Female	divorced	Post-graduate	retired	Type II	yes	yes	No	yes	No	Both
Always	Never	Always	Always	Always	Always	Always	Always	Always	Always	Always	Always	Never	Always	Always	Always	Always	Never	Always	Always	Always	Never	Always	Always	Always	46	Male	married	college	employee	Type II	yes	yes	No	yes	No	Private
Always	Always	Never	Always	Always	Always	Always	Always	Always	Always	Always	Always	Always	Always	Always	Always	Always	Always	Never	Always	Always	Always	Always	Always	Never	11	Female	Single	primary	student	type I	No	No	yes	No	No	Public
Always	Always	Always	Always	Always	Always	Always	Always	Always	Always	Always	Always	Always	Always	Always	Always	Always	Always	Always	Always	Always	Always	Always	Always	Always	53	Female	divorced	high	retired	type I	No	yes	No	yes	No	Public
Always	Always	Always	Always	Always	Always	Always	Always	Always	Always	Always	Always	Always	Always	Always	Always	Always	Always	Always	Always	Always	Always	Always	Always	Never	43	Male	married	Post-graduate	employee	type I	yes	No	yes	yes	No	Private
Always	Always	Never	Always	Always	Always	Always	Always	Always	Always	Always	Always	Always	Always	Always	Always	Always	Always	Always	Always	Always	Always	Always	Always	Always	60	Female	married	high	retired	type I	yes	yes	No	yes	No	Private
Always	Never	Never	Always	Never	Always	Always	Never	Always	Always	Never	Always	Always	Always	Always	Always	Always	Always	Always	Always	Never	Never	Always	Always	Never	65	Female	married	primary	retired	Type II	No	yes	No	yes	No	Private
Always	Always	Always	Always	Always	Always	Always	Always	Always	Always	Always	Always	Always	Always	Always	Always	Always	Always	Always	Always	Always	Always	Always	Always	Always	55	Female	married	preparatory	retired	Type II	yes	yes	yes	yes	No	Private
Always	Always	Always	Always	Always	Always	Always	Always	Always	Always	Always	Always	Always	Always	Always	Always	Always	Always	Always	Always	Always	Always	Always	Always	Always	59	Female	married	preparatory	retired	Type II	No	yes	No	No	yes	Public
Always	Never	Always	Always	Never	Always	Always	Never	Never	Always	Always	Always	Never	Always	Always	Always	Always	Always	Always	Always	Always	Always	Never	Always	Never	62	Female	widow	college	retired	Type II	yes	yes	yes	yes	yes	Private
Always	Always	Never	Always	Sometimes	Always	Always	Always	Sometimes	Sometimes	Sometimes	Always	Always	Always	Always	Never	Never	Sometimes	Sometimes	Never	Always	Sometimes	Sometimes	Sometimes	Never	53	Female	divorced	college	retired	type I	yes	yes	No	yes	No	Both
Always	Always	Never	Always	Always	Always	Always	Never	Always	Always	Never	Always	Always	Always	Always	Always	Always	Never	Always	Never	Always	Always	Always	Always	Never	52	Female	married	diploma	retired	Type II	No	yes	No	yes	yes	Public
Never	Always	Never	Always	Never	Always	Always	Never	Sometimes	Never	Never	Never	Never	Never	Never	Never	Never	Never	Never	Never	Never	Never	Always	Never	Never	61	Male	married	diploma	retired	type I	No	yes	yes	No	No	Both
Always	Always	Always	Always	Always	Always	Always	Always	Always	Always	Always	Always	Always	Always	Always	Always	Always	Always	Always	Always	Always	Always	Always	Always	Never	51	Female	divorced	college	retired	type I	No	No	yes	No	yes	Private
Never	Always	Never	Always	Always	Always	Always	Always	Always	Always	Sometimes	Always	Never	Never	Never	Never	Sometimes	Sometimes	Sometimes	Sometimes	Sometimes	Sometimes	Sometimes	Sometimes	Sometimes	51	Female	married	college	retired	type I	No	yes	No	No	No	Private
Never	Never	Never	Never	Never	Always	Always	Never	Never	Never	Never	Always	Always	Always	Always	Never	Always	Never	Never	Never	Always	Always	Never	Never	Never	64	Female	widow	preparatory	retired	type I	No	yes	No	yes	yes	Private
Sometimes	Never	Never	Always	Never	Never	Never	Never	Never	Sometimes	Never	Never	Never	Never	Never	Never	Sometimes	Never	Never	Never	Sometimes	Never	Never	Sometimes	Sometimes	55	Female	divorced	college	employee	type I	No	yes	No	No	yes	Public
Always	Never	Always	Always	Never	Always	Always	Always	Never	Never	Always	Always	Always	Always	Always	Always	Always	Never	Always	Always	Always	Always	Always	Always	Always	61	Female	married	Post-graduate	retired	Type II	yes	yes	No	No	No	Private
Always	Always	Never	Always	Always	Always	Always	Always	Always	Sometimes	Always	Always	Always	Always	Always	Always	Always	Always	Always	Always	Always	Always	Always	Always	Always	65	Female	widow	college	retired	Type II	No	yes	No	yes	yes	Private
Always	Always	Always	Always	Always	Always	Always	Always	Always	Always	Always	Always	Never	Always	Always	Always	Always	Never	Always	Always	Always	Always	Always	Always	Always	52	Male	married	college	retired	type I	yes	yes	No	yes	No	Public
Always	Never	Never	Always	Never	Always	Always	Always	Always	Never	Never	Never	Always	Always	Always	Always	Never	Never	Never	Never	Never	Never	Never	Never	Never	56	Female	married	college	retired	type I	yes	yes	No	yes	yes	Both
Always	Sometimes	Never	Always	Never	Always	Always	Always	Never	Never	Never	Always	Never	Never	Never	Always	Always	Never	Always	Sometimes	Never	Never	Always	Never	Never	34	Male	married	Post-graduate	employee	Type II	yes	yes	No	yes	No	Private
Sometimes	Sometimes	Sometimes	Sometimes	Sometimes	Sometimes	Sometimes	Always	Sometimes	Always	Never	Never	Never	Never	Never	Never	Never	Never	Never	Never	Sometimes	Sometimes	Sometimes	Sometimes	Sometimes	58	Female	married	college	retired	Type II	yes	No	No	yes	No	Both
Always	Never	Always	Always	Never	Always	Always	Always	Always	Never	Always	Always	Always	Always	Always	Always	Always	Always	Always	Always	Always	Never	Never	Sometimes	Never	40	Female	married	high	retired	Type II	yes	yes	No	yes	yes	Private
Always	Always	Never	Always	Always	Always	Always	Always	Sometimes	Always	Never	Always	Sometimes	Always	Always	Always	Always	Always	Always	Always	Always	Always	Always	Sometimes	Always	60	Female	widow	college	retired	type I	yes	yes	No	yes	yes	Public
Always	Sometimes	Always	Always	Always	Always	Always	Always	Sometimes	Always	Always	Always	Sometimes	Always	Always	Always	Sometimes	Always	Always	Always	Sometimes	Sometimes	Always	Sometimes	Sometimes	56	Female	married	college	employee	Type II	yes	yes	yes	yes	yes	Public
Always	Always	Always	Always	Always	Always	Always	Always	Always	Always	Always	Always	Always	Always	Always	Never	Always	Always	Always	Always	Always	Always	Always	Always	Always	24	Male	Single	college	employee	Type II	yes	No	yes	yes	No	Private
Always	Always	Never	Always	Always	Always	Always	Always	Always	Never	Always	Always	Always	Always	Always	Never	Always	Always	Always	Always	Always	Always	Always	Never	Always	64	Male	married	college	retired	Type II	No	yes	yes	yes	yes	Public
Always	Never	Sometimes	Always	Never	Always	Sometimes	Never	Sometimes	Sometimes	Never	Always	Sometimes	Always	Always	Always	Never	Sometimes	Always	Sometimes	Never	Never	Never	Sometimes	Never	69	Male	married	college	retired	type I	yes	yes	No	yes	yes	Private
Always	Never	Always	Always	Always	Always	Always	Never	Always	Always	Always	Never	Sometimes	Always	Always	Never	Always	Never	Never	Always	Always	Always	Always	Always	Never	25	Female	Single	college	employee	type I	No	No	yes	No	No	Private
Always	Always	Always	Always	Never	Always	Always	Sometimes	Sometimes	Sometimes	Always	Always	Always	Sometimes	Sometimes	Always	Always	Never	Always	Always	Always	Sometimes	Never	Never	Never	73	Female	widow	Post-graduate	retired	type I	yes	yes	yes	yes	No	Both
Always	Never	Always	Always	Never	Always	Never	Never	Never	Never	Never	Never	Never	Never	Never	Never	Always	Never	Never	Never	Always	Never	Never	Never	Never	51	Female	Single	Post-graduate	employee	Type II	No	yes	No	yes	yes	Public
Always	Always	Always	Always	Always	Always	Always	Always	Never	Never	Always	Always	Always	Always	Always	Sometimes	Never	Always	Never	Never	Always	Always	Always	Always	Sometimes	34	Female	Single	college	employee	Type II	yes	yes	No	yes	No	Both
Always	Always	Always	Always	Always	Always	Always	Always	Always	Always	Always	Always	Always	Always	Always	Always	Always	Always	Always	Always	Always	Always	Always	Always	Always	22	Male	Single	college	student	Type II	yes	yes	yes	yes	No	Public
Always	Sometimes	Never	Always	Never	Always	Always	Never	Never	Never	Always	Always	Always	Sometimes	Sometimes	Always	Sometimes	Always	Always	Never	Never	Never	Never	Never	Never	59	Female	married	college	retired	Type II	No	yes	No	yes	yes	Private
Always	Always	Always	Always	Always	Always	Always	Never	Never	Never	Never	Never	Never	Never	Never	Always	Always	Never	Never	Never	Always	Never	Never	Never	Never	59	Male	married	Post-graduate	employee	type I	yes	No	No	yes	No	Public
Always	Never	Always	Always	Always	Always	Always	Always	Always	Always	Always	Always	Always	Always	Always	Always	Always	Always	Always	Always	Never	Always	Always	Always	Never	57	Male	married	Post-graduate	retired	Type II	yes	yes	No	yes	yes	Private
Always	Never	Always	Always	Never	Always	Always	Always	Never	Never	Never	Never	Never	Never	Never	Always	Always	Never	Never	Never	Never	Never	Never	Never	Never	49	Male	married	college	employee	Type II	No	yes	No	yes	yes	Private
Always	Always	Always	Always	Always	Always	Always	Always	Always	Always	Always	Always	Always	Always	Always	Always	Always	Never	Always	Never	Never	Never	Always	Always	Never	38	Male	married	Post-graduate	employee	type I	No	No	yes	yes	No	Public
Never	Never	Never	Never	Never	Never	Never	Never	Never	Never	Never	Never	Never	Never	Never	Always	Never	Never	Always	Never	Never	Never	Never	Never	Never	64	Female	married	Post-graduate	retired	Type II	No	yes	No	No	yes	Public
Always	Always	Never	Always	Always	Always	Always	Always	Always	Always	Always	Always	Never	Always	Always	Always	Always	Always	Always	Always	Always	Always	Always	Always	Always	21	Female	Single	college	student	Type II	No	No	yes	yes	No	Private
Always	Always	Always	Always	Always	Always	Always	Always	Always	Always	Always	Always	Always	Always	Always	Always	Always	Always	Always	Always	Always	Always	Always	Always	Always	41	Male	married	diploma	employee	Type II	yes	yes	No	yes	No	Both
Always	Never	Never	Always	Never	Always	Always	Sometimes	Never	Never	Never	Never	Never	Never	Never	Always	Sometimes	Never	Always	Never	Never	Sometimes	Never	Sometimes	Never	59	Female	married	diploma	retired	Type II	yes	yes	No	yes	No	Public
Always	Always	Never	Always	Always	Always	Always	Always	Always	Always	Always	Always	Always	Always	Always	Never	Always	Always	Always	Always	Always	Always	Always	Always	Always	69	Male	married	college	retired	Type II	yes	yes	yes	yes	yes	Public
Always	Always	Always	Always	Always	Always	Always	Always	Always	Never	Always	Always	Always	Always	Always	Never	Always	Always	Never	Never	Never	Never	Always	Always	Always	47	Female	Single	Post-graduate	employee	type I	yes	No	yes	yes	yes	Both
Always	Always	Always	Always	Never	Always	Always	Always	Always	Always	Always	Always	Always	Never	Never	Always	Always	Never	Always	Always	Always	Always	Always	Always	Never	42	Male	Single	Post-graduate	employee	Type II	No	yes	No	yes	yes	Private
Always	Always	Never	Never	Always	Always	Always	Never	Always	Sometimes	Never	Always	Never	Never	Never	Always	Never	Always	Always	Sometimes	Always	Never	Always	Never	Sometimes	64	Male	married	college	employee	type I	No	yes	No	yes	yes	Private
Always	Never	Never	Always	Never	Always	Always	Always	Never	Never	Always	Always	Always	Always	Always	Always	Always	Always	Always	Never	Always	Always	Always	Always	Never	73	Male	married	college	retired	type I	No	yes	No	yes	yes	Private
Always	Never	Always	Always	Always	Always	Always	Always	Always	Always	Always	Always	Always	Always	Always	Always	Never	Always	Always	Never	Never	Always	Never	Always	Always	47	Male	married	college	employee	Type II	yes	yes	yes	yes	yes	Public
Always	Always	Never	Always	Always	Always	Always	Never	Always	Always	Never	Always	Never	Always	Always	Always	Always	Never	Always	Always	Never	Always	Always	Never	Always	77	Male	married	college	retired	type I	yes	yes	No	yes	yes	Private
Always	Never	Sometimes	Always	Never	Always	Always	Never	Never	Never	Always	Never	Never	Never	Never	Always	Always	Never	Sometimes	Always	Always	Never	Always	Never	Always	21	Female	Single	college	student	type I	yes	yes	No	yes	yes	Public
Always	Never	Never	Always	Always	Always	Always	Always	Always	Never	Always	Always	Always	Never	Never	Never	Sometimes	Sometimes	Always	Never	Never	Never	Never	Never	Never	41	Male	married	college	employee	type I	No	No	yes	No	No	Public
Always	Always	Always	Always	Always	Always	Always	Always	Always	Always	Always	Always	Always	Always	Always	Always	Always	Always	Always	Always	Always	Always	Always	Always	Always	51	Male	married	college	employee	type I	No	yes	No	No	No	Public
Always	Always	Always	Always	Always	Always	Always	Always	Always	Always	Never	Never	Never	Never	Never	Always	Always	Always	Always	Always	Always	Never	Never	Never	Never	46	Male	married	college	employee	type I	yes	No	No	yes	No	Public
Always	Always	Sometimes	Always	Always	Always	Always	Sometimes	Sometimes	Sometimes	Sometimes	Always	Never	Sometimes	Sometimes	Always	Never	Never	Never	Sometimes	Sometimes	Sometimes	Sometimes	Sometimes	Sometimes	70	Female	widow	high	retired	Type II	No	yes	yes	yes	yes	Private
Always	Always	Always	Always	Always	Always	Always	Always	Always	Always	Always	Always	Always	Always	Always	Always	Always	Always	Always	Always	Always	Always	Always	Always	Always	60	Female	married	high	retired	type I	yes	yes	No	yes	yes	Private
Always	Always	Always	Always	Always	Always	Always	Always	Always	Always	Always	Always	Always	Always	Always	Always	Always	Always	Always	Always	Always	Always	Always	Always	Always	59	Male	married	diploma	employee	Type II	yes	yes	No	yes	No	Public
Always	Always	Always	Always	Always	Always	Always	Always	Always	Always	Never	Always	Always	Always	Always	Always	Always	Always	Always	Always	Always	Always	Always	Never	Always	71	Male	married	college	retired	Type II	No	yes	No	yes	yes	Public
Always	Always	Always	Always	Always	Always	Always	Always	Always	Always	Never	Always	Never	Always	Always	Always	Always	Never	Never	Never	Never	Never	Always	Always	Never	59	Male	married	college	employee	Type II	yes	yes	yes	yes	yes	Private
Always	Always	Always	Always	Always	Always	Always	Always	Always	Always	Always	Always	Always	Always	Always	Always	Always	Always	Always	Always	Always	Always	Always	Always	Always	61	Female	married	preparatory	retired	Type II	yes	yes	yes	No	yes	Public
Always	Always	Always	Always	Always	Always	Always	Always	Always	Always	Always	Always	Always	Always	Always	Never	Always	Always	Never	Sometimes	Always	Always	Always	Always	Never	60	Female	married	college	retired	Type II	No	yes	No	No	No	Private
Always	Sometimes	Always	Always	Sometimes	Always	Always	Sometimes	Always	Sometimes	Never	Never	Never	Never	Never	Always	Always	Always	Never	Never	Always	Always	Always	Sometimes	Never	52	Female	married	college	retired	Type II	No	No	No	yes	yes	Private
Always	Always	Never	Always	Never	Always	Always	Always	Never	Never	Never	Never	Never	Never	Never	Never	Never	Never	Never	Never	Never	Never	Never	Never	Never	70	Male	divorced	preparatory	retired	type I	yes	No	yes	No	No	Public
Always	Always	Always	Always	Always	Always	Always	Always	Always	Always	Always	Always	Always	Always	Always	Always	Always	Always	Always	Always	Always	Always	Always	Always	Always	45	Male	married	Post-graduate	employee	Type II	yes	yes	No	No	yes	Public
Always	Sometimes	Always	Always	Always	Always	Always	Always	Always	Always	Always	Always	Always	Always	Always	Always	Always	Always	Always	Always	Always	Always	Always	Always	Sometimes	60	Female	married	college	retired	Type II	No	yes	yes	No	yes	Both
Always	Always	Always	Always	Always	Always	Always	Always	Always	Always	Always	Always	Always	Always	Always	Always	Always	Always	Always	Always	Always	Always	Always	Always	Always	57	Female	married	preparatory	retired	Type II	No	yes	yes	No	yes	Both
Always	Always	Always	Always	Always	Always	Always	Always	Always	Always	Always	Always	Always	Always	Always	Always	Always	Always	Always	Always	Always	Always	Always	Always	Always	63	Male	married	college	retired	Type II	yes	yes	No	yes	yes	Both
Always	Never	Never	Always	Always	Always	Always	Sometimes	Always	Sometimes	Never	Never	Never	Always	Always	Never	Never	Always	Never	Always	Always	Always	Always	Never	Sometimes	44	Male	married	Post-graduate	employee	Type II	No	yes	No	yes	No	Private
Always	Always	Always	Always	Always	Always	Always	Always	Always	Always	Always	Always	Always	Always	Always	Always	Always	Always	Always	Always	Always	Always	Always	Always	Always	23	Female	Single	diploma	employee	Type II	yes	No	yes	yes	No	Public
Always	Never	Never	Always	Never	Always	Always	Never	Sometimes	Never	Never	Always	Never	Never	Never	Never	Never	Never	Never	Never	Never	Never	Never	Never	Never	50	Male	married	Post-graduate	employee	Type II	yes	yes	No	yes	yes	Public
Never	Always	Always	Always	Sometimes	Sometimes	Always	Always	Always	Always	Always	Always	Always	Always	Always	Always	Sometimes	Always	Always	Always	Always	Always	Always	Sometimes	Sometimes	61	Female	widow	diploma	retired	type I	yes	yes	No	yes	yes	Both
Never	Never	Always	Never	Never	Always	Always	Never	Sometimes	Sometimes	Never	Never	Never	Always	Always	Never	Always	Sometimes	Never	Never	Always	Never	Never	Never	Never	30	Female	Single	college	employee	type I	No	No	yes	yes	No	Public
Always	Always	Always	Always	Always	Always	Always	Always	Always	Always	Never	Always	Always	Always	Always	Always	Always	Always	Always	Always	Always	Always	Always	Never	Never	14	Male	Single	preparatory	student	type I	yes	No	yes	yes	No	Public
Sometimes	Sometimes	Sometimes	Sometimes	Sometimes	Always	Always	Sometimes	Always	Sometimes	Always	Always	Sometimes	Always	Always	Always	Always	Always	Always	Always	Never	Never	Sometimes	Sometimes	Sometimes	55	Female	married	diploma	retired	Type II	yes	yes	No	yes	yes	Private
Always	Always	Always	Always	Always	Always	Always	Always	Always	Always	Never	Always	Always	Always	Always	Never	Always	Always	Always	Always	Always	Always	Always	Always	Always	30	Male	married	Post-graduate	employee	Type II	No	yes	No	yes	yes	Public
Always	Always	Always	Always	Always	Always	Always	Always	Always	Sometimes	Always	Always	Always	Always	Always	Always	Always	Always	Always	Always	Always	Always	Sometimes	Always	Always	62	Male	married	college	retired	Type II	yes	yes	No	yes	yes	Both
Always	Never	Sometimes	Always	Never	Always	Always	Never	Never	Never	Never	Never	Never	Never	Never	Always	Never	Never	Always	Always	Never	Never	Never	Never	Never	54	Male	married	Post-graduate	employee	Type II	yes	yes	No	No	yes	Private
Always	Never	Never	Never	Always	Always	Always	Always	Never	Never	Always	Always	Never	Never	Never	Never	Always	Never	Always	Never	Never	Always	Never	Never	Never	55	Male	married	college	employee	Type II	No	yes	yes	No	yes	Public
Always	Always	Never	Always	Always	Always	Always	Always	Always	Always	Always	Always	Always	Always	Always	Always	Always	Always	Always	Always	Always	Always	Always	Always	Always	68	Male	married	Post-graduate	employee	type I	yes	yes	No	yes	No	Private
Always	Never	Always	Sometimes	Always	Always	Sometimes	Always	Never	Always	Always	Never	Always	Never	Never	Never	Never	Always	Never	Never	Never	Always	Always	Never	Never	22	Male	Single	high	student	Type II	yes	No	yes	yes	yes	Both
Always	Sometimes	Sometimes	Always	Sometimes	Always	Always	Sometimes	Always	Always	Never	Always	Always	Always	Always	Always	Always	Always	Always	Always	Always	Always	Always	Always	Always	22	Female	Single	high	student	type I	No	yes	No	yes	No	Private
Always	Always	Always	Always	Never	Always	Always	Never	Never	Never	Never	Always	Never	Never	Never	Never	Always	Always	Always	Never	Always	Always	Always	Always	Never	18	Female	Single	high	student	type I	No	No	No	yes	yes	Private
Always	Always	Always	Always	Never	Always	Always	Always	Always	Always	Always	Always	Always	Always	Always	Always	Always	Always	Always	Always	Always	Always	Always	Always	Never	23	Female	Single	college	student	type I	yes	yes	yes	yes	No	Both
Always	Never	Never	Never	Never	Always	Always	Never	Sometimes	Sometimes	Never	Always	Always	Always	Always	Always	Never	Never	Always	Always	Never	Never	Sometimes	Never	Never	49	Female	Single	college	retired	Type II	No	yes	No	yes	yes	Private
Always	Always	Always	Always	Always	Always	Always	Always	Always	Never	Always	Always	Always	Always	Always	Always	Always	Never	Always	Never	Sometimes	Never	Always	Always	Sometimes	63	Female	married	college	retired	Type II	No	yes	No	yes	yes	Both
Never	Never	Never	Never	Never	Never	Never	Never	Never	Never	Never	Never	Never	Never	Never	Never	Never	Never	Never	Never	Never	Never	Never	Never	Never	19	Female	Single	college	student	type I	No	No	No	yes	No	Public
Always	Always	Always	Always	Always	Always	Always	Always	Always	Always	Always	Always	Always	Always	Always	Always	Always	Never	Always	Always	Always	Always	Always	Always	Never	35	Male	Single	diploma	employee	type I	yes	yes	yes	yes	yes	Public
Always	Never	Never	Always	Never	Always	Always	Never	Never	Always	Always	Always	Always	Always	Always	Never	Always	Always	Always	Always	Always	Never	Never	Never	Never	75	Male	married	primary	retired	Type II	No	yes	yes	No	No	Both
Always	Always	Always	Always	Always	Always	Always	Always	Always	Always	Always	Always	Always	Always	Always	Always	Always	Always	Always	Always	Always	Always	Always	Always	Always	55	Female	married	diploma	retired	Type II	yes	yes	No	yes	yes	Public
Always	Always	Always	Always	Always	Always	Always	Always	Always	Always	Always	Always	Always	Always	Always	Always	Always	Always	Always	Always	Always	Always	Always	Always	Never	63	Female	married	Post-graduate	retired	Type II	yes	yes	No	yes	No	Private
Always	Always	Always	Always	Always	Always	Always	Always	Always	Always	Always	Always	Always	Always	Always	Always	Always	Always	Always	Always	Always	Always	Always	Always	Never	51	Female	married	high	retired	type I	yes	yes	No	yes	No	Private
Always	Always	Always	Always	Always	Always	Always	Always	Always	Always	Always	Always	Always	Always	Always	Always	Always	Always	Sometimes	Always	Always	Always	Always	Always	Sometimes	23	Female	Single	college	student	type I	yes	No	yes	yes	No	Public
Always	Always	Always	Always	Always	Sometimes	Sometimes	Always	Never	Always	Sometimes	Always	Always	Always	Always	Always	Always	Sometimes	Always	Always	Always	Never	Never	Always	Always	23	Female	Single	college	student	Type II	yes	No	yes	No	yes	Private
Always	Never	Always	Always	Always	Always	Always	Always	Always	Always	Always	Always	Always	Always	Always	Always	Always	Always	Always	Always	Never	Always	Always	Always	Always	22	Female	Single	college	student	type I	No	No	yes	yes	yes	Public
Always	Always	Always	Always	Always	Always	Sometimes	Never	Sometimes	Always	Sometimes	Always	Always	Always	Always	Always	Always	Always	Always	Always	Always	Always	Always	Always	Always	50	Male	married	college	retired	Type II	yes	yes	No	yes	No	Both
Always	Always	Never	Always	Never	Always	Never	Always	Never	Always	Never	Always	Never	Always	Always	Always	Always	Never	Always	Always	Never	Always	Never	Always	Always	63	Female	divorced	Post-graduate	retired	Type II	yes	yes	No	yes	yes	Public
Always	Always	Always	Always	Never	Always	Always	Always	Always	Always	Never	Never	Never	Never	Never	Always	Always	Always	Never	Never	Always	Never	Never	Always	Never	42	Female	married	college	employee	Type II	yes	yes	No	yes	No	Public
Always	Always	Always	Always	Always	Always	Always	Always	Always	Always	Sometimes	Always	Always	Always	Always	Always	Always	Always	Always	Always	Always	Always	Always	Never	Always	42	Female	widow	college	employee	type I	yes	yes	No	yes	No	Both
Always	Always	Always	Always	Always	Always	Always	Always	Always	Always	Always	Always	Always	Always	Always	Always	Always	Never	Never	Always	Always	Never	Never	Never	Sometimes	45	Female	married	college	employee	type I	yes	yes	No	No	No	Public
Sometimes	Sometimes	Never	Always	Sometimes	Always	Always	Never	Never	Never	Never	Never	Always	Always	Always	Always	Always	Always	Always	Always	Always	Never	Never	Sometimes	Always	39	Female	Single	high	retired	Type II	No	yes	No	No	No	Private
Always	Always	Always	Always	Never	Always	Always	Always	Never	Always	Always	Always	Always	Always	Always	Always	Always	Never	Always	Always	Always	Never	Sometimes	Never	Always	60	Female	married	college	retired	Type II	No	yes	No	yes	yes	Both
Always	Always	Always	Always	Always	Always	Always	Always	Always	Always	Never	Always	Always	Always	Always	Always	Always	Always	Always	Always	Always	Always	Always	Always	Always	22	Female	Single	college	student	type I	yes	yes	No	yes	No	Public
Never	Never	Never	Always	Never	Always	Always	Never	Never	Never	Never	Never	Always	Never	Never	Never	Never	Never	Never	Never	Never	Never	Sometimes	Never	Never	52	Female	Single	high	retired	Type II	No	yes	No	No	No	Private
Always	Always	Always	Always	Always	Always	Always	Always	Sometimes	Sometimes	Always	Always	Always	Always	Always	Always	Always	Always	Always	Always	Always	Always	Always	Always	Always	70	Male	married	Post-graduate	retired	type I	yes	yes	No	yes	No	Private
Always	Always	Always	Always	Always	Always	Always	Always	Always	Always	Always	Always	Always	Always	Always	Always	Always	Always	Always	Always	Always	Always	Always	Always	Always	49	Male	married	college	employee	type I	No	yes	yes	yes	No	Public
Always	Never	Never	Always	Never	Always	Always	Always	Always	Always	Always	Always	Always	Always	Always	Always	Always	Always	Always	Always	Always	Never	Always	Always	Never	60	Male	married	college	retired	type I	No	yes	yes	No	No	Public
Never	Never	Never	Always	Always	Always	Always	Always	Always	Never	Never	Always	Always	Always	Always	Always	Always	Never	Always	Never	Always	Always	Always	Never	Never	46	Male	divorced	college	employee	Type II	yes	yes	No	yes	yes	Both
Always	Never	Always	Always	Never	Always	Always	Always	Always	Always	Always	Always	Always	Always	Always	Always	Always	Always	Always	Always	Always	Always	Always	Never	Never	45	Male	married	college	employee	type I	No	yes	No	yes	yes	Private
Never	Always	Never	Always	Always	Always	Always	Always	Always	Always	Always	Always	Never	Never	Never	Always	Always	Never	Always	Always	Always	Always	Never	Always	Never	56	Female	married	Post-graduate	employee	Type II	yes	yes	yes	No	yes	Both
Always	Always	Never	Always	Always	Always	Always	Always	Always	Always	Always	Always	Never	Always	Always	Always	Always	Never	Always	Always	Always	Always	Always	Always	Always	12	Female	Single	preparatory	student	type I	No	No	yes	No	No	Public
Always	Always	Always	Always	Always	Always	Always	Always	Always	Always	Always	Always	Always	Always	Always	Always	Always	Always	Always	Always	Always	Always	Always	Always	Always	45	Female	married	Post-graduate	employee	Type II	yes	yes	No	yes	yes	Private
Always	Sometimes	Always	Always	Sometimes	Always	Always	Sometimes	Sometimes	Sometimes	Always	Always	Always	Always	Always	Sometimes	Sometimes	Sometimes	Never	Sometimes	Always	Always	Always	Always	Sometimes	49	Male	married	college	employee	Type II	yes	yes	yes	yes	yes	Public
Always	Always	Always	Always	Always	Always	Always	Always	Always	Always	Always	Always	Always	Always	Always	Never	Always	Never	Always	Always	Always	Always	Always	Sometimes	Sometimes	43	Female	married	college	retired	Type II	No	yes	No	yes	yes	Public
Always	Never	Never	Always	Always	Always	Always	Always	Always	Sometimes	Always	Always	Always	Never	Never	Always	Always	Always	Always	Always	Always	Always	Sometimes	Sometimes	Never	46	Male	married	college	employee	Type II	No	yes	No	yes	yes	Public
Always	Always	Always	Always	Never	Always	Always	Never	Always	Always	Always	Always	Always	Never	Never	Always	Always	Never	Never	Never	Always	Always	Always	Always	Always	64	Male	married	diploma	retired	type I	yes	yes	No	yes	yes	Private
Always	Sometimes	Sometimes	Always	Always	Always	Always	Always	Sometimes	Never	Always	Always	Always	Always	Always	Always	Always	Always	Never	Never	Always	Sometimes	Never	Never	Never	73	Female	widow	Post-graduate	retired	type I	yes	yes	yes	yes	yes	Both
Always	Always	Never	Always	Never	Always	Always	Always	Never	Never	Always	Always	Always	Always	Always	Always	Always	Always	Always	Always	Always	Sometimes	Always	Sometimes	Never	42	Female	married	college	retired	Type II	No	yes	No	yes	yes	Private
Always	Always	Always	Always	Always	Always	Always	Always	Always	Always	Always	Always	Always	Always	Always	Always	Always	Always	Always	Always	Always	Always	Always	Always	Always	55	Female	married	college	retired	Type II	yes	yes	No	yes	No	Private
Always	Never	Never	Always	Always	Always	Always	Always	Always	Always	Always	Always	Always	Always	Always	Always	Always	Always	Always	Always	Always	Always	Always	Always	Always	35	Female	married	high	retired	type I	No	yes	No	yes	No	Private
Always	Never	Never	Always	Never	Always	Always	Always	Always	Always	Always	Always	Always	Always	Always	Always	Always	Always	Always	Always	Always	Always	Always	Always	Sometimes	60	Male	married	preparatory	retired	type I	No	yes	No	No	No	Private
Always	Always	Always	Always	Always	Always	Always	Always	Always	Always	Never	Always	Always	Always	Always	Always	Always	Always	Always	Always	Always	Always	Always	Always	Always	64	Male	married	high	retired	Type II	No	yes	yes	No	yes	Both
Always	Never	Always	Always	Always	Always	Always	Always	Never	Never	Never	Always	Always	Always	Always	Always	Always	Always	Always	Always	Always	Always	Never	Always	Never	22	Female	Single	college	student	type I	yes	yes	yes	yes	yes	Both
Always	Always	Always	Always	Never	Always	Always	Never	Never	Never	Never	Always	Always	Never	Never	Always	Always	Never	Always	Never	Always	Always	Always	Always	Never	52	Female	married	diploma	retired	type I	No	No	No	yes	yes	Public
Always	Always	Always	Always	Never	Always	Always	Never	Never	Sometimes	Always	Always	Never	Always	Always	Always	Always	Always	Never	Never	Always	Always	Never	Never	Never	67	Female	married	Post-graduate	retired	Type II	yes	yes	No	yes	No	Both
Always	Always	Always	Always	Always	Always	Always	Always	Always	Always	Always	Always	Always	Never	Never	Never	Always	Always	Always	Always	Never	Always	Always	Always	Always	72	Female	married	Post-graduate	retired	Type II	yes	yes	No	yes	yes	Public
Sometimes	Sometimes	Sometimes	Sometimes	Always	Always	Always	Always	Always	Sometimes	Always	Always	Always	Always	Always	Always	Always	Always	Always	Always	Always	Sometimes	Always	Sometimes	Always	58	Male	married	college	retired	type I	yes	yes	yes	No	yes	Public
Always	Never	Never	Always	Always	Always	Always	Never	Always	Always	Always	Always	Always	Always	Always	Always	Always	Always	Always	Always	Always	Always	Always	Sometimes	Always	68	Male	married	diploma	retired	Type II	No	yes	No	yes	yes	Public
Always	Never	Always	Always	Always	Always	Always	Always	Always	Always	Sometimes	Always	Never	Always	Always	Always	Sometimes	Never	Always	Always	Sometimes	Sometimes	Sometimes	Sometimes	Sometimes	54	Female	widow	diploma	retired	type I	yes	yes	No	No	yes	Private
Always	Always	Always	Always	Always	Always	Always	Always	Always	Always	Never	Always	Always	Always	Always	Always	Always	Always	Always	Always	Always	Always	Always	Always	Always	67	Female	widow	college	retired	type I	yes	yes	No	yes	No	Both
Always	Always	Always	Always	Always	Always	Always	Always	Always	Always	Always	Always	Always	Always	Always	Always	Always	Always	Always	Always	Always	Always	Always	Always	Always	22	Female	Single	college	student	type I	yes	yes	yes	yes	No	Both
Always	Always	Always	Always	Always	Always	Always	Always	Always	Always	Always	Always	Always	Always	Always	Always	Always	Always	Always	Always	Always	Always	Always	Always	Always	19	Female	Single	high	student	type I	yes	No	yes	yes	No	Public
Always	Always	Always	Always	Always	Always	Always	Always	Always	Always	Always	Always	Always	Always	Always	Always	Always	Always	Always	Always	Always	Always	Always	Always	Always	45	Female	married	college	retired	Type II	yes	No	No	yes	No	Public
Always	Always	Always	Always	Always	Always	Always	Always	Sometimes	Always	Never	Always	Sometimes	Always	Always	Never	Always	Never	Never	Always	Always	Never	Never	Never	Never	32	Male	married	high	employee	Type II	yes	yes	No	No	No	Private
Always	Always	Never	Always	Always	Always	Always	Always	Never	Sometimes	Always	Never	Always	Never	Never	Always	Sometimes	Always	Sometimes	Always	Always	Never	Always	Never	Never	57	Male	married	college	employee	Type II	yes	yes	No	yes	yes	Both
Always	Always	Always	Always	Always	Always	Always	Always	Always	Always	Always	Always	Always	Always	Always	Always	Always	Always	Always	Always	Always	Always	Always	Always	Always	72	Female	married	college	retired	Type II	No	yes	No	No	No	Private
Never	Never	Never	Never	Never	Always	Always	Always	Always	Always	Never	Never	Never	Always	Always	Always	Always	Always	Always	Always	Always	Always	Always	Always	Always	42	Female	divorced	college	employee	type I	No	No	No	yes	yes	Both
Always	Always	Always	Always	Never	Always	Always	Always	Always	Always	Always	Always	Never	Never	Never	Always	Always	Always	Always	Always	Always	Always	Always	Always	Always	28	Female	married	college	employee	Type II	yes	yes	No	yes	No	Public
Always	Always	Always	Always	Always	Always	Always	Always	Always	Always	Always	Always	Always	Always	Always	Always	Always	Always	Always	Always	Always	Always	Always	Always	Always	23	Female	Single	college	student	type I	yes	No	yes	yes	No	Public
Never	Never	Never	Never	Never	Always	Always	Always	Always	Always	Always	Always	Never	Never	Never	Never	Never	Never	Always	Always	Never	Never	Never	Never	Never	50	Male	married	high	employee	Type II	yes	yes	yes	yes	yes	Private
Always	Always	Always	Always	Never	Always	Always	Always	Sometimes	Sometimes	Always	Always	Always	Always	Always	Always	Always	Always	Always	Always	Always	Always	Sometimes	Sometimes	Never	43	Male	married	college	employee	Type II	yes	yes	No	No	yes	Private
Sometimes	Sometimes	Sometimes	Sometimes	Sometimes	Sometimes	Sometimes	Sometimes	Sometimes	Sometimes	Never	Never	Never	Never	Never	Never	Always	Always	Never	Never	Never	Sometimes	Never	Never	Never	60	Female	married	college	retired	type I	No	No	No	yes	No	Both
Sometimes	Sometimes	Sometimes	Sometimes	Sometimes	Sometimes	Sometimes	Sometimes	Sometimes	Sometimes	Sometimes	Never	Sometimes	Sometimes	Sometimes	Sometimes	Sometimes	Sometimes	Sometimes	Sometimes	Never	Never	Sometimes	Sometimes	Sometimes	43	Female	Single	diploma	employee	Type II	No	No	No	No	No	Both
Always	Never	Never	Always	Always	Always	Always	Always	Always	Never	Always	Always	Always	Always	Always	Never	Always	Always	Always	Never	Always	Always	Sometimes	Never	Never	50	Female	married	diploma	retired	Type II	No	yes	No	yes	yes	Public
Sometimes	Never	Never	Always	Always	Always	Always	Always	Never	Never	Always	Always	Always	Always	Always	Always	Always	Always	Always	Always	Never	Never	Always	Sometimes	Never	40	Female	married	diploma	employee	Type II	No	yes	No	yes	yes	Public
Always	Always	Sometimes	Always	Always	Always	Always	Always	Sometimes	Sometimes	Always	Always	Always	Always	Always	Never	Always	Never	Never	Always	Always	Always	Always	Never	Never	60	Female	married	diploma	employee	type I	yes	No	yes	No	yes	Public
Always	Never	Never	Sometimes	Never	Always	Always	Never	Never	Never	Never	Always	Never	Sometimes	Sometimes	Never	Never	Never	Sometimes	Never	Never	Never	Never	Sometimes	Never	55	Female	married	college	employee	type I	No	yes	No	No	yes	Public
Always	Never	Always	Always	Always	Always	Always	Always	Always	Always	Always	Never	Sometimes	Sometimes	Sometimes	Sometimes	Never	Sometimes	Sometimes	Sometimes	Never	Always	Always	Sometimes	Always	13	Male	Single	preparatory	student	Type II	No	No	yes	No	No	Public
Always	Always	Never	Never	Always	Always	Always	Always	Never	Always	Never	Always	Never	Always	Always	Always	Always	Always	Always	Always	Sometimes	Sometimes	Never	Never	Never	50	Female	married	diploma	retired	type I	No	No	yes	No	No	Public
Always	Always	Always	Always	Always	Always	Always	Always	Always	Always	Always	Always	Always	Always	Always	Always	Always	Always	Always	Always	Always	Always	Always	Always	Always	50	Female	married	diploma	employee	Type II	yes	yes	yes	yes	No	Public
Always	Sometimes	Sometimes	Always	Sometimes	Always	Always	Always	Sometimes	Always	Never	Always	Always	Always	Always	Never	Always	Always	Never	Always	Always	Always	Always	Always	Never	59	Female	married	college	retired	Type II	yes	yes	No	yes	yes	Both
Always	Always	Always	Always	Always	Always	Always	Always	Always	Always	Always	Always	Always	Always	Always	Always	Always	Always	Always	Always	Always	Always	Always	Always	Always	52	Female	married	college	retired	type I	No	No	No	yes	No	Both
Always	Always	Never	Always	Never	Always	Always	Always	Never	Always	Never	Always	Always	Always	Always	Never	Always	Always	Always	Always	Never	Always	Never	Always	Never	45	Male	married	college	employee	type I	yes	yes	No	yes	yes	Public
Always	Always	Never	Always	Always	Always	Always	Always	Always	Always	Never	Always	Always	Always	Always	Always	Always	Always	Always	Always	Always	Always	Always	Always	Always	55	Female	married	college	employee	type I	No	yes	No	No	yes	Both
Always	Never	Never	Never	Always	Always	Always	Never	Never	Never	Never	Always	Never	Never	Never	Always	Never	Never	Never	Never	Never	Never	Always	Never	Never	59	Female	married	Post-graduate	retired	Type II	No	yes	No	No	No	Public
Always	Always	Always	Always	Always	Always	Always	Always	Always	Always	Always	Always	Always	Always	Always	Always	Always	Always	Always	Always	Always	Always	Always	Always	Always	24	Female	Single	high	student	type I	yes	No	yes	yes	yes	Private
Always	Sometimes	Never	Never	Never	Always	Never	Always	Sometimes	Never	Never	Never	Never	Never	Never	Never	Never	Never	Sometimes	Never	Never	Never	Sometimes	Never	Sometimes	50	Female	divorced	college	employee	type I	yes	No	No	No	No	Private
Never	Never	Never	Sometimes	Always	Never	Never	Always	Never	Never	Never	Never	Never	Never	Never	Never	Never	Never	Never	Never	Never	Never	Never	Never	Never	37	Male	divorced	college	employee	Type II	No	No	No	No	No	Private
Never	Never	Never	Never	Never	Always	Never	Always	Sometimes	Sometimes	Sometimes	Never	Never	Never	Never	Never	Never	Sometimes	Always	Sometimes	Always	Always	Always	Always	Always	35	Female	married	college	employee	type I	No	No	No	No	No	Public
Always	Sometimes	Sometimes	Always	Never	Always	Always	Never	Sometimes	Never	Never	Always	Always	Always	Always	Always	Always	Always	Always	Always	Never	Sometimes	Sometimes	Never	Never	36	Male	married	Post-graduate	employee	Type II	yes	yes	No	yes	No	Private
Always	Always	Always	Always	Always	Always	Always	Always	Always	Always	Always	Always	Always	Always	Always	Always	Always	Always	Always	Always	Always	Always	Always	Always	Always	60	Female	divorced	Post-graduate	retired	type I	No	No	No	yes	No	Private
Always	Always	Always	Always	Always	Always	Always	Always	Always	Always	Always	Always	Always	Always	Always	Always	Always	Always	Always	Always	Always	Always	Always	Always	Always	59	Female	married	college	employee	Type II	No	yes	yes	yes	yes	Public
Always	Always	Always	Always	Always	Always	Always	Always	Always	Always	Always	Always	Always	Always	Always	Never	Always	Always	Sometimes	Always	Always	Always	Always	Always	Always	48	Female	married	college	employee	Type II	yes	yes	No	yes	yes	Private
Never	Never	Never	Never	Always	Always	Always	Always	Sometimes	Always	Never	Always	Always	Always	Always	Never	Never	Always	Always	Never	Never	Never	Always	Always	Always	50	Female	married	college	retired	Type II	yes	yes	No	yes	No	Private
Always	Always	Always	Always	Always	Always	Always	Always	Always	Always	Sometimes	Always	Always	Always	Always	Always	Always	Always	Always	Always	Sometimes	Always	Always	Always	Always	55	Female	married	college	retired	type I	No	yes	No	No	yes	Public
Always	Always	Sometimes	Always	Always	Always	Always	Always	Always	Always	Always	Always	Always	Always	Always	Always	Always	Always	Always	Always	Always	Never	Sometimes	Sometimes	Always	24	Female	Single	Post-graduate	employee	type I	No	No	yes	yes	No	Private
Always	Always	Never	Always	Always	Always	Always	Always	Never	Always	Never	Always	Always	Always	Always	Always	Always	Always	Always	Always	Always	Always	Always	Always	Always	43	Female	married	college	employee	Type II	yes	No	No	yes	No	Public
Always	Always	Always	Always	Always	Always	Always	Always	Always	Always	Always	Always	Always	Always	Always	Always	Always	Always	Always	Always	Always	Always	Always	Always	Always	64	Female	married	college	retired	type I	yes	No	No	yes	yes	Public
Never	Never	Never	Never	Never	Always	Always	Always	Always	Sometimes	Never	Always	Never	Never	Never	Never	Never	Never	Never	Never	Never	Never	Never	Never	Never	52	Male	married	high	employee	Type II	yes	yes	No	yes	yes	Private
Always	Always	Always	Always	Always	Always	Always	Always	Always	Always	Never	Always	Never	Always	Always	Always	Always	Always	Always	Always	Always	Always	Always	Always	Sometimes	46	Female	married	college	retired	Type II	yes	yes	No	No	yes	Public
Always	Never	Never	Always	Always	Always	Always	Always	Always	Always	Never	Always	Never	Always	Always	Always	Always	Always	Never	Always	Always	Always	Always	Never	Always	17	Male	Single	high	student	type I	No	No	yes	No	No	Public
Never	Never	Never	Never	Never	Never	Never	Never	Never	Never	Never	Never	Never	Never	Never	Never	Never	Never	Never	Never	Never	Never	Never	Never	Never	43	Female	married	college	employee	type I	yes	No	No	yes	No	Both
Always	Always	Sometimes	Sometimes	Sometimes	Never	Never	Always	Always	Never	Always	Always	Always	Always	Always	Sometimes	Always	Always	Sometimes	Sometimes	Always	Sometimes	Sometimes	Sometimes	Sometimes	46	Female	married	college	employee	Type II	No	No	No	yes	No	Both
Always	Always	Always	Always	Always	Always	Always	Always	Always	Always	Always	Always	Always	Always	Always	Always	Always	Always	Always	Always	Always	Always	Always	Always	Sometimes	59	Female	married	college	retired	Type II	yes	yes	No	yes	No	Public
Always	Always	Always	Always	Always	Always	Always	Always	Always	Always	Always	Always	Always	Always	Always	Always	Always	Always	Always	Always	Always	Always	Always	Always	Always	58	Female	divorced	Post-graduate	retired	Type II	yes	yes	No	yes	No	Both
Always	Always	Always	Always	Always	Always	Always	Always	Always	Always	Always	Always	Always	Always	Always	Always	Always	Always	Always	Always	Always	Always	Always	Always	Always	76	Female	married	college	retired	Type II	No	yes	No	No	No	Both
Always	Always	Always	Always	Always	Always	Always	Always	Sometimes	Sometimes	Always	Always	Always	Always	Always	Always	Always	Sometimes	Sometimes	Sometimes	Sometimes	Sometimes	Always	Sometimes	Sometimes	60	Female	married	college	retired	Type II	yes	yes	No	No	No	Both
Always	Never	Always	Always	Never	Always	Always	Always	Always	Always	Always	Never	Always	Never	Never	Never	Always	Never	Always	Always	Always	Always	Always	Always	Never	27	Male	Single	college	employee	type I	yes	yes	No	yes	No	Public
Always	Always	Never	Always	Always	Always	Always	Always	Always	Always	Always	Always	Always	Always	Always	Always	Always	Always	Always	Always	Always	Always	Always	Always	Always	57	Male	married	high	retired	Type II	yes	yes	No	No	No	Both
Always	Never	Always	Always	Always	Always	Always	Always	Sometimes	Sometimes	Always	Always	Always	Always	Always	Always	Always	Always	Always	Always	Always	Always	Always	Always	Always	70	Female	divorced	Post-graduate	retired	Type II	No	yes	yes	yes	yes	Private
Always	Never	Always	Always	Never	Always	Always	Always	Always	Always	Always	Always	Always	Always	Always	Always	Always	Always	Always	Always	Always	Always	Always	Always	Always	23	Female	Single	college	student	Type II	No	yes	No	No	yes	Public
Always	Always	Always	Always	Always	Always	Always	Always	Always	Always	Always	Always	Always	Always	Always	Always	Always	Never	Always	Always	Always	Always	Always	Always	Always	60	Male	married	diploma	retired	Type II	yes	yes	No	No	yes	Both
Always	Never	Never	Always	Always	Always	Always	Always	Always	Always	Never	Always	Always	Always	Always	Always	Always	Always	Always	Always	Always	Always	Always	Always	Always	61	Male	married	college	retired	Type II	No	yes	No	yes	No	Both
Always	Never	Never	Always	Never	Always	Always	Always	Always	Always	Never	Always	Always	Always	Always	Never	Always	Never	Never	Never	Always	Never	Never	Never	Never	46	Male	married	Post-graduate	employee	type I	yes	No	No	yes	yes	Private
Always	Always	Never	Always	Always	Always	Always	Always	Always	Always	Always	Always	Always	Always	Always	Always	Always	Always	Always	Always	Always	Always	Always	Always	Always	53	Male	married	high	retired	Type II	yes	yes	No	yes	yes	Private
Always	Always	Always	Always	Always	Always	Always	Always	Always	Always	Always	Always	Always	Always	Always	Always	Always	Always	Always	Always	Always	Always	Always	Always	Always	58	Male	married	diploma	retired	type I	No	yes	No	yes	yes	Private
Always	Always	Always	Always	Always	Always	Always	Always	Always	Always	Always	Always	Always	Always	Always	Always	Always	Never	Always	Always	Never	Always	Always	Never	Never	56	Male	married	college	employee	Type II	No	yes	No	No	yes	Private
Always	Always	Always	Always	Always	Always	Always	Always	Always	Always	Always	Always	Always	Always	Always	Always	Always	Always	Always	Always	Always	Always	Sometimes	Always	Always	50	Male	married	diploma	employee	Type II	No	yes	No	No	No	Private
Never	Never	Never	Always	Always	Always	Always	Always	Always	Always	Never	Always	Never	Never	Never	Always	Never	Never	Always	Always	Never	Never	Never	Never	Never	60	Male	married	college	retired	Type II	No	yes	yes	yes	yes	Both
Always	Always	Always	Always	Always	Always	Always	Always	Always	Always	Always	Always	Always	Always	Always	Always	Always	Always	Always	Always	Always	Always	Always	Always	Always	64	Male	divorced	college	retired	Type II	yes	yes	No	yes	No	Private
Always	Always	Always	Always	Never	Sometimes	Always	Never	Never	Never	Sometimes	Always	Sometimes	Never	Never	Never	Never	Never	Sometimes	Never	Never	Always	Always	Never	Sometimes	60	Female	married	high	retired	Type II	yes	yes	No	yes	yes	Private
Always	Sometimes	Never	Sometimes	Always	Always	Always	Never	Sometimes	Never	Sometimes	Never	Sometimes	Sometimes	Sometimes	Never	Sometimes	Sometimes	Sometimes	Sometimes	Never	Never	Always	Never	Never	58	Male	married	high	retired	Type II	yes	yes	No	No	No	Both
Always	Sometimes	Never	Always	Never	Always	Always	Sometimes	Always	Sometimes	Never	Always	Never	Never	Never	Always	Never	Sometimes	Always	Never	Never	Sometimes	Sometimes	Sometimes	Sometimes	62	Male	married	high	retired	Type II	yes	yes	yes	No	yes	Private
Never	Always	Always	Always	Never	Never	Never	Always	Always	Always	Always	Never	Always	Always	Always	Always	Always	Always	Always	Always	Always	Always	Always	Always	Never	54	Male	married	college	retired	type I	No	yes	No	yes	No	Both
Always	Always	Always	Always	Always	Always	Always	Always	Always	Always	Always	Always	Always	Always	Always	Always	Always	Always	Always	Always	Always	Always	Always	Always	Always	57	Female	married	college	employee	Type II	yes	yes	yes	yes	No	Private
Always	Never	Always	Always	Always	Always	Always	Never	Never	Never	Never	Always	Never	Never	Never	Always	Never	Never	Always	Never	Never	Never	Never	Always	Never	60	Male	married	Post-graduate	retired	Type II	No	yes	No	yes	yes	Both
Always	Always	Always	Always	Always	Always	Always	Always	Always	Always	Always	Always	Always	Always	Always	Always	Always	Always	Sometimes	Always	Always	Always	Always	Sometimes	Always	58	Female	married	high	retired	Type II	yes	yes	No	yes	No	Public
Always	Always	Never	Always	Never	Always	Always	Never	Always	Always	Always	Always	Never	Always	Always	Never	Always	Always	Always	Always	Always	Always	Always	Never	Never	60	Male	married	college	retired	Type II	yes	yes	No	yes	yes	Public
Always	Sometimes	Sometimes	Always	Sometimes	Always	Always	Never	Never	Never	Never	Never	Never	Never	Never	Never	Never	Never	Never	Never	Never	Never	Never	Never	Never	48	Male	married	college	employee	Type II	yes	yes	yes	yes	yes	Public
Always	Always	Never	Always	Always	Always	Always	Always	Always	Always	Always	Always	Always	Always	Always	Always	Always	Always	Always	Always	Always	Always	Always	Always	Always	60	Male	divorced	Post-graduate	retired	Type II	No	yes	yes	yes	No	Private
Never	Never	Never	Always	Always	Always	Always	Always	Always	Never	Never	Always	Never	Always	Always	Always	Always	Always	Always	Always	Never	Never	Always	Never	Always	62	Male	married	diploma	retired	type I	No	yes	No	yes	yes	Public
Always	Always	Always	Always	Always	Always	Always	Always	Never	Never	Always	Always	Never	Always	Always	Always	Never	Always	Always	Never	Always	Never	Never	Never	Never	47	Male	married	diploma	employee	Type II	No	yes	No	yes	No	Public
Always	Always	Always	Always	Always	Always	Always	Always	Always	Always	Never	Never	Never	Always	Always	Never	Always	Always	Always	Always	Never	Never	Never	Never	Never	71	Male	married	college	employee	type I	yes	yes	yes	yes	yes	Private
Always	Always	Always	Always	Always	Always	Always	Always	Never	Always	Always	Always	Always	Always	Always	Always	Always	Always	Always	Always	Always	Always	Always	Always	Never	66	Male	married	college	employee	Type II	No	yes	yes	No	yes	Private
Always	Always	Never	Always	Never	Always	Always	Never	Never	Never	Never	Always	Never	Always	Always	Never	Always	Never	Never	Never	Never	Never	Never	Never	Sometimes	58	Male	married	Post-graduate	retired	Type II	No	yes	No	No	No	Public
Always	Never	Never	Never	Always	Always	Always	Always	Never	Never	Always	Always	Always	Always	Always	Always	Always	Never	Never	Always	Always	Always	Never	Never	Never	58	Male	married	college	retired	Type II	No	yes	No	yes	No	Private
Sometimes	Sometimes	Sometimes	Never	Never	Never	Never	Never	Never	Always	Never	Never	Never	Never	Never	Always	Never	Sometimes	Always	Never	Never	Never	Never	Never	Never	53	Male	divorced	high	employee	Type II	yes	yes	No	No	yes	Private
Always	Always	Never	Always	Never	Always	Always	Never	Sometimes	Always	Never	Always	Always	Never	Never	Never	Always	Sometimes	Never	Always	Always	Always	Never	Always	Never	31	Female	Single	college	employee	type I	yes	yes	yes	yes	No	Both
Sometimes	Sometimes	Sometimes	Sometimes	Sometimes	Sometimes	Sometimes	Sometimes	Sometimes	Sometimes	Sometimes	Never	Sometimes	Sometimes	Sometimes	Sometimes	Sometimes	Never	Never	Sometimes	Sometimes	Sometimes	Sometimes	Sometimes	Sometimes	60	Male	married	diploma	retired	Type II	yes	No	No	No	No	Public
Always	Always	Always	Always	Always	Always	Always	Always	Always	Always	Always	Always	Always	Always	Always	Always	Always	Always	Always	Always	Always	Always	Always	Always	Always	58	Male	married	college	employee	Type II	yes	No	No	yes	yes	Public
Never	Never	Never	Never	Never	Always	Always	Never	Never	Always	Never	Always	Never	Never	Never	Always	Always	Always	Always	Always	Always	Always	Never	Always	Never	69	Male	married	diploma	retired	Type II	No	No	yes	yes	yes	Public
Never	Never	Always	Always	Always	Always	Always	Always	Never	Always	Always	Always	Never	Never	Never	Sometimes	Sometimes	Never	Always	Always	Never	Always	Always	Sometimes	Always	19	Male	Single	high	student	type I	No	No	yes	No	No	Public
Always	Sometimes	Always	Always	Never	Always	Always	Always	Sometimes	Never	Always	Always	Always	Always	Always	Always	Always	Always	Always	Always	Always	Sometimes	Sometimes	Sometimes	Sometimes	50	Male	married	Post-graduate	employee	Type II	yes	yes	No	No	yes	Public
Always	Sometimes	Always	Always	Sometimes	Always	Always	Always	Always	Sometimes	Always	Always	Always	Always	Always	Sometimes	Always	Always	Sometimes	Always	Always	Always	Always	Sometimes	Never	63	Female	married	college	retired	Type II	No	yes	yes	yes	yes	Public
Always	Always	Always	Always	Always	Always	Always	Always	Always	Always	Always	Always	Always	Always	Always	Always	Always	Always	Always	Always	Always	Always	Always	Always	Always	68	Male	married	college	retired	Type II	No	yes	No	yes	yes	Private
Always	Always	Never	Always	Never	Always	Always	Always	Always	Never	Always	Always	Never	Never	Never	Never	Never	Never	Always	Never	Never	Never	Always	Always	Never	65	Male	married	Post-graduate	retired	Type II	yes	yes	No	yes	No	Private
Always	Never	Always	Always	Never	Never	Always	Sometimes	Sometimes	Never	Never	Never	Never	Never	Never	Never	Always	Never	Never	Never	Never	Never	Never	Never	Never	57	Male	married	diploma	retired	Type II	yes	No	No	No	No	Public
Always	Never	Never	Never	Always	Always	Always	Always	Always	Always	Always	Always	Never	Never	Never	Never	Never	Always	Never	Never	Never	Never	Always	Always	Always	30	Female	Single	college	employee	type I	No	No	yes	No	No	Private
Always	Sometimes	Sometimes	Always	Always	Always	Always	Always	Always	Never	Always	Always	Always	Always	Always	Never	Always	Always	Never	Never	Never	Always	Never	Never	Never	41	Male	married	high	retired	type I	No	No	yes	No	No	Private
Always	Always	Always	Always	Always	Always	Always	Always	Always	Always	Never	Always	Always	Always	Always	Always	Always	Always	Always	Always	Always	Always	Always	Always	Always	59	Male	married	Post-graduate	retired	type I	No	yes	No	No	No	Both
Always	Always	Always	Sometimes	Sometimes	Sometimes	Sometimes	Sometimes	Sometimes	Sometimes	Sometimes	Never	Never	Always	Always	Always	Sometimes	Sometimes	Always	Always	Sometimes	Sometimes	Sometimes	Sometimes	Sometimes	60	Male	married	high	retired	Type II	No	yes	No	No	No	Private
Always	Never	Never	Always	Always	Always	Always	Never	Always	Never	Always	Always	Never	Always	Always	Always	Always	Never	Always	Never	Never	Never	Never	Never	Never	50	Male	married	college	employee	Type II	No	yes	yes	No	yes	Public
Always	Always	Never	Always	Always	Always	Always	Always	Always	Never	Always	Always	Never	Always	Always	Always	Always	Always	Always	Always	Never	Always	Always	Never	Never	72	Male	married	diploma	retired	Type II	yes	yes	No	yes	yes	Public
Sometimes	Sometimes	Sometimes	Sometimes	Sometimes	Always	Always	Always	Always	Always	Always	Always	Always	Always	Always	Always	Always	Always	Always	Always	Always	Always	Always	Always	Always	53	Male	divorced	diploma	employee	Type II	yes	yes	yes	yes	yes	Public
Always	Never	Never	Always	Never	Always	Always	Always	Always	Always	Always	Always	Sometimes	Never	Never	Always	Always	Always	Always	Always	Always	Always	Always	Always	Always	34	Male	married	high	employee	Type II	No	yes	No	yes	No	Private
Never	Never	Never	Never	Never	Never	Never	Always	Never	Never	Always	Always	Never	Never	Never	Never	Never	Never	Never	Never	Never	Never	Always	Never	Never	50	Male	married	college	employee	type I	No	yes	yes	No	No	Public
Always	Never	Always	Always	Always	Always	Always	Always	Never	Never	Always	Always	Always	Always	Always	Always	Always	Always	Always	Always	Always	Always	Always	Always	Always	72	Male	married	college	retired	Type II	No	yes	No	yes	yes	Both
Always	Always	Always	Always	Never	Always	Always	Always	Never	Always	Always	Always	Always	Always	Always	Always	Always	Never	Always	Never	Never	Never	Always	Never	Sometimes	42	Male	married	college	employee	type I	yes	yes	No	yes	No	Public
Always	Sometimes	Sometimes	Always	Always	Always	Always	Sometimes	Sometimes	Sometimes	Never	Always	Always	Always	Always	Always	Always	Always	Sometimes	Sometimes	Always	Sometimes	Sometimes	Sometimes	Never	71	Male	married	college	retired	Type II	yes	yes	yes	yes	No	Private
Always	Always	Always	Always	Always	Always	Always	Always	Always	Always	Always	Always	Always	Always	Always	Always	Always	Always	Always	Always	Always	Always	Always	Always	Always	23	Female	Single	college	student	type I	No	No	yes	yes	No	Public
Always	Always	Always	Always	Always	Always	Always	Always	Always	Sometimes	Sometimes	Always	Always	Always	Always	Sometimes	Always	Sometimes	Sometimes	Sometimes	Always	Sometimes	Sometimes	Sometimes	Sometimes	24	Female	Single	high	student	type I	No	No	yes	yes	No	Both
Always	Always	Always	Always	Always	Always	Always	Always	Always	Always	Always	Always	Always	Always	Always	Always	Always	Always	Always	Always	Always	Always	Sometimes	Sometimes	Always	23	Female	Single	college	student	type I	yes	yes	yes	yes	yes	Private
Always	Always	Always	Always	Always	Always	Always	Always	Always	Always	Always	Always	Always	Always	Always	Always	Always	Always	Always	Always	Always	Always	Always	Always	Always	23	Female	Single	college	student	Type II	yes	yes	No	yes	yes	Private
Always	Always	Always	Always	Always	Always	Always	Always	Always	Always	Always	Always	Always	Always	Always	Always	Always	Always	Always	Always	Always	Always	Always	Always	Always	23	Female	Single	high	student	type I	yes	No	yes	yes	No	Private
Always	Always	Always	Always	Always	Always	Always	Always	Always	Always	Always	Always	Always	Always	Always	Always	Always	Always	Always	Always	Always	Always	Always	Always	Always	23	Female	Single	college	student	type I	yes	yes	yes	yes	yes	Private
Always	Always	Always	Always	Always	Always	Always	Always	Always	Always	Always	Always	Always	Always	Always	Always	Always	Always	Always	Always	Always	Always	Always	Always	Sometimes	23	Female	Single	high	student	Type II	yes	yes	No	yes	No	Both
Always	Always	Always	Never	Always	Always	Always	Always	Always	Always	Always	Never	Always	Always	Always	Always	Always	Always	Always	Never	Always	Never	Never	Never	Always	23	Female	Single	college	student	type I	yes	yes	yes	yes	yes	Private
Always	Never	Never	Always	Always	Always	Always	Always	Always	Never	Always	Always	Never	Always	Always	Always	Sometimes	Sometimes	Always	Always	Sometimes	Never	Never	Sometimes	Always	67	Female	married	high	retired	Type II	yes	yes	yes	yes	yes	Public
Never	Never	Never	Never	Never	Never	Never	Never	Never	Never	Never	Never	Never	Never	Never	Never	Never	Never	Never	Never	Never	Never	Never	Never	Never	22	Female	Single	college	student	Type II	No	No	No	No	No	Public
Always	Always	Never	Always	Always	Always	Always	Always	Always	Always	Never	Never	Never	Always	Always	Always	Always	Never	Always	Always	Never	Never	Always	Always	Always	23	Female	Single	high	student	Type II	yes	No	No	yes	No	Public
Always	Always	Never	Always	Always	Always	Always	Always	Always	Always	Sometimes	Always	Sometimes	Sometimes	Sometimes	Always	Always	Sometimes	Always	Sometimes	Never	Always	Always	Always	Always	25	Female	Single	college	student	type I	yes	yes	yes	No	yes	Both
Always	Always	Always	Always	Always	Always	Always	Always	Always	Never	Never	Always	Always	Never	Never	Never	Always	Never	Always	Always	Always	Always	Always	Never	Never	23	Female	Single	high	student	Type II	yes	No	No	yes	No	Private
Always	Always	Always	Always	Sometimes	Always	Sometimes	Always	Sometimes	Sometimes	Never	Always	Never	Never	Never	Never	Always	Never	Never	Never	Never	Never	Always	Never	Always	23	Female	Single	high	student	type I	yes	yes	No	yes	No	Private
Always	Always	Always	Always	Always	Always	Always	Always	Always	Always	Always	Always	Always	Always	Always	Always	Always	Always	Always	Always	Always	Always	Always	Always	Always	25	Female	Single	high	student	type I	yes	No	yes	yes	No	Private
Always	Never	Never	Always	Always	Always	Always	Always	Always	Never	Never	Always	Always	Never	Never	Always	Always	Never	Always	Never	Always	Always	Never	Never	Never	62	Male	married	college	retired	Type II	No	yes	No	yes	yes	Both
Always	Always	Always	Always	Always	Always	Always	Always	Always	Always	Always	Always	Always	Always	Always	Always	Always	Always	Always	Always	Always	Always	Always	Always	Always	23	Female	Single	college	employee	Type II	No	yes	No	yes	No	Private
Always	Always	Always	Always	Never	Always	Always	Always	Sometimes	Never	Always	Always	Always	Always	Always	Never	Always	Always	Never	Always	Never	Never	Always	Never	Never	54	Female	married	high	retired	Type II	No	yes	No	No	yes	Both
Always	Always	Never	Always	Never	Always	Always	Always	Always	Always	Always	Always	Always	Always	Always	Always	Always	Always	Always	Always	Always	Never	Always	Always	Never	65	Male	married	college	retired	Type II	yes	yes	No	No	No	Public
Always	Always	Always	Always	Always	Always	Always	Always	Sometimes	Always	Always	Always	Always	Always	Always	Always	Always	Never	Never	Never	Always	Sometimes	Sometimes	Sometimes	Sometimes	75	Female	widow	high	retired	Type II	No	yes	yes	No	yes	Private
Never	Always	Never	Never	Never	Always	Never	Always	Always	Always	Always	Always	Always	Always	Always	Never	Never	Sometimes	Always	Always	Never	Sometimes	Sometimes	Never	Always	18	Female	Single	college	student	type I	No	yes	yes	yes	yes	Public
Always	Always	Always	Always	Sometimes	Always	Always	Always	Never	Always	Never	Never	Never	Never	Never	Never	Never	Always	Always	Always	Always	Always	Always	Always	Always	18	Female	Single	college	student	type I	yes	No	No	No	No	Private
Always	Always	Always	Always	Never	Always	Always	Always	Always	Never	Never	Always	Always	Always	Always	Never	Always	Never	Never	Always	Never	Never	Always	Never	Never	23	Female	Single	college	employee	type I	No	yes	No	yes	No	Both
Never	Never	Never	Never	Never	Never	Never	Never	Never	Never	Never	Never	Never	Never	Never	Never	Never	Never	Never	Never	Never	Never	Never	Never	Never	21	Female	Single	college	student	type I	No	No	No	No	No	Private
Always	Never	Always	Always	Always	Always	Always	Always	Never	Never	Always	Never	Always	Always	Always	Never	Always	Never	Always	Always	Never	Always	Always	Always	Never	24	Female	Single	college	student	type I	No	No	No	yes	No	Private
Always	Never	Always	Always	Never	Always	Always	Always	Sometimes	Sometimes	Never	Always	Always	Always	Always	Never	Always	Always	Always	Always	Always	Always	Always	Always	Always	35	Female	married	diploma	retired	type I	yes	No	No	yes	No	Private
Always	Always	Always	Always	Sometimes	Always	Always	Always	Sometimes	Sometimes	Never	Always	Always	Always	Always	Always	Always	Always	Always	Always	Always	Always	Always	Always	Always	55	Male	married	Post-graduate	employee	type I	yes	No	No	No	No	Both
Always	Always	Always	Always	Always	Always	Always	Always	Always	Always	Never	Always	Always	Always	Always	Always	Always	Always	Always	Always	Sometimes	Always	Always	Always	Always	58	Male	married	diploma	retired	Type II	No	yes	No	yes	yes	Private
Always	Never	Always	Always	Never	Always	Never	Never	Never	Never	Never	Always	Never	Never	Never	Always	Always	Never	Always	Never	Never	Never	Never	Never	Never	62	Male	married	Post-graduate	retired	Type II	No	yes	No	yes	yes	Both
Always	Always	Always	Always	Always	Always	Always	Never	Always	Always	Always	Always	Always	Always	Always	Always	Always	Always	Always	Always	Always	Always	Always	Always	Always	58	Male	married	college	retired	type I	No	yes	No	yes	No	Private
Never	Never	Always	Always	Never	Always	Always	Never	Never	Never	Always	Always	Always	Never	Never	Never	Never	Never	Always	Never	Always	Never	Never	Always	Never	50	Male	married	diploma	employee	type I	No	No	No	yes	yes	Private
Always	Always	Always	Always	Always	Always	Always	Always	Always	Always	Always	Always	Always	Always	Always	Always	Always	Always	Always	Always	Always	Always	Always	Always	Always	60	Male	married	Post-graduate	employee	Type II	yes	yes	No	yes	yes	Public
Always	Always	Always	Always	Always	Always	Always	Always	Always	Always	Always	Always	Always	Always	Always	Always	Always	Always	Always	Always	Always	Always	Always	Always	Always	59	Male	married	Post-graduate	employee	Type II	No	No	yes	yes	yes	Public
Always	Always	Always	Always	Never	Always	Always	Always	Sometimes	Never	Sometimes	Always	Sometimes	Never	Never	Always	Never	Never	Always	Sometimes	Sometimes	Sometimes	Always	Always	Sometimes	62	Female	divorced	college	retired	Type II	No	yes	No	yes	yes	Public
Always	Always	Always	Always	Always	Always	Always	Always	Never	Always	Always	Always	Always	Always	Always	Never	Always	Never	Always	Always	Always	Always	Always	Always	Never	52	Female	married	Post-graduate	employee	Type II	yes	yes	No	yes	No	Public
Always	Never	Never	Always	Always	Always	Always	Always	Always	Always	Always	Always	Always	Always	Always	Never	Always	Always	Always	Always	Always	Always	Always	Always	Never	52	Female	married	college	employee	type I	No	No	yes	yes	No	Public
Always	Always	Always	Always	Never	Always	Always	Always	Always	Always	Always	Always	Always	Always	Always	Always	Always	Always	Always	Always	Always	Always	Always	Always	Always	38	Female	married	diploma	employee	Type II	No	yes	No	yes	No	Private
Always	Always	Always	Always	Always	Always	Always	Always	Always	Always	Never	Always	Always	Always	Always	Always	Always	Always	Always	Always	Always	Always	Always	Always	Always	66	Male	divorced	Post-graduate	retired	Type II	No	yes	yes	yes	No	Private
Sometimes	Sometimes	Always	Sometimes	Always	Always	Never	Always	Sometimes	Sometimes	Always	Always	Always	Always	Always	Always	Always	Always	Always	Always	Always	Always	Always	Always	Always	47	Male	married	high	employee	type I	No	No	No	No	No	Private
Always	Always	Never	Always	Never	Always	Always	Always	Never	Always	Always	Always	Always	Always	Always	Always	Always	Always	Always	Always	Always	Always	Never	Always	Never	54	Male	married	diploma	retired	Type II	yes	yes	No	yes	No	Private
Always	Always	Always	Always	Always	Always	Always	Always	Always	Always	Always	Always	Always	Always	Always	Always	Always	Always	Always	Always	Always	Always	Always	Sometimes	Always	59	Female	married	high	retired	Type II	yes	yes	No	yes	No	Public
Never	Never	Never	Never	Never	Always	Always	Always	Always	Sometimes	Never	Never	Never	Sometimes	Sometimes	Never	Never	Always	Always	Sometimes	Never	Never	Sometimes	Sometimes	Sometimes	59	Male	married	college	employee	Type II	No	yes	No	No	No	Private
Always	Always	Always	Always	Always	Always	Always	Never	Never	Never	Always	Always	Always	Always	Always	Never	Always	Always	Never	Always	Always	Never	Always	Never	Never	22	Female	Single	college	student	type I	No	No	yes	No	No	Both
Always	Never	Never	Always	Always	Always	Always	Never	Never	Sometimes	Always	Always	Never	Sometimes	Sometimes	Always	Always	Always	Always	Always	Sometimes	Sometimes	Always	Sometimes	Always	40	Female	married	college	employee	Type II	yes	yes	No	No	No	Public
Always	Always	Always	Always	Always	Always	Always	Always	Always	Always	Always	Always	Always	Always	Always	Always	Always	Always	Always	Always	Always	Always	Always	Always	Never	64	Male	married	Post-graduate	retired	Type II	No	yes	yes	No	yes	Both
Always	Always	Always	Always	Always	Always	Always	Always	Always	Always	Always	Always	Always	Always	Always	Always	Always	Always	Always	Always	Always	Always	Always	Always	Always	70	Male	married	college	retired	Type II	yes	yes	No	No	No	Both
Always	Always	Always	Always	Always	Always	Sometimes	Sometimes	Always	Sometimes	Always	Always	Always	Always	Always	Sometimes	Always	Always	Always	Always	Always	Always	Sometimes	Sometimes	Sometimes	63	Male	married	Post-graduate	retired	Type II	yes	yes	No	yes	yes	Private
Always	Never	Never	Always	Always	Always	Always	Always	Always	Always	Always	Always	Always	Always	Always	Always	Always	Always	Always	Always	Always	Always	Always	Always	Always	68	Male	married	college	retired	Type II	No	yes	No	yes	yes	Both
Always	Never	Never	Always	Never	Always	Always	Always	Sometimes	Never	Never	Always	Always	Always	Always	Always	Always	Always	Never	Always	Always	Always	Always	Sometimes	Always	74	Male	married	Post-graduate	retired	type I	No	No	No	yes	No	Public
Always	Always	Always	Always	Always	Always	Always	Always	Always	Always	Always	Always	Always	Always	Always	Always	Always	Always	Always	Always	Always	Always	Always	Always	Always	65	Male	married	diploma	retired	Type II	yes	yes	No	yes	No	Both
Always	Always	Always	Always	Always	Always	Always	Always	Never	Never	Never	Always	Always	Always	Always	Never	Always	Always	Never	Always	Always	Never	Never	Never	Always	56	Male	married	Post-graduate	retired	Type II	yes	yes	No	yes	yes	Private
Always	Always	Never	Always	Always	Always	Always	Never	Always	Never	Never	Always	Always	Always	Always	Always	Always	Never	Always	Always	Always	Always	Never	Always	Never	65	Male	married	Post-graduate	retired	Type II	yes	yes	No	yes	No	Private
Always	Sometimes	Always	Always	Always	Always	Always	Always	Always	Always	Always	Always	Always	Always	Always	Always	Always	Always	Always	Always	Sometimes	Always	Always	Always	Never	45	Male	married	Post-graduate	employee	type I	yes	No	yes	yes	No	Private
Always	Never	Never	Always	Never	Always	Always	Never	Never	Never	Never	Always	Always	Never	Never	Never	Always	Always	Always	Always	Always	Never	Never	Never	Never	53	Female	Single	college	employee	Type II	No	yes	No	No	No	Public
Always	Always	Never	Always	Always	Always	Always	Always	Always	Always	Never	Always	Always	Always	Always	Always	Always	Always	Always	Always	Never	Always	Always	Always	Never	58	Male	married	college	employee	Type II	yes	yes	No	yes	yes	Private
Always	Never	Never	Always	Always	Always	Always	Never	Never	Never	Always	Always	Never	Always	Always	Always	Always	Never	Always	Always	Never	Always	Never	Never	Never	54	Male	married	diploma	retired	Type II	yes	yes	yes	No	yes	Both
Never	Never	Always	Always	Never	Always	Never	Never	Always	Always	Always	Always	Always	Always	Always	Always	Always	Always	Always	Always	Never	Never	Never	Sometimes	Never	64	Female	married	Post-graduate	retired	Type II	yes	yes	No	yes	yes	Public
Always	Never	Never	Always	Never	Always	Always	Never	Never	Never	Always	Always	Always	Always	Always	Always	Always	Always	Never	Always	Always	Always	Never	Never	Always	84	Male	married	diploma	retired	Type II	No	yes	yes	No	yes	Private
Always	Never	Always	Always	Always	Always	Always	Always	Always	Always	Always	Always	Always	Always	Always	Always	Always	Always	Always	Always	Always	Always	Always	Always	Always	58	Male	married	Post-graduate	retired	Type II	No	yes	No	No	yes	Private
Always	Always	Always	Always	Always	Always	Always	Always	Always	Always	Always	Always	Always	Always	Always	Always	Always	Always	Always	Sometimes	Never	Always	Never	Always	Sometimes	23	Female	Single	college	student	type I	yes	No	yes	yes	No	Public
Always	Always	Always	Always	Always	Always	Always	Always	Always	Always	Always	Always	Always	Always	Always	Always	Always	Always	Always	Always	Always	Always	Always	Always	Always	45	Female	married	college	retired	Type II	yes	yes	yes	yes	No	Public
Always	Always	Always	Always	Always	Always	Always	Always	Always	Always	Always	Always	Always	Always	Always	Always	Always	Always	Always	Always	Always	Always	Always	Always	Always	52	Male	married	college	employee	Type II	yes	yes	No	yes	yes	Public
Always	Always	Always	Always	Always	Always	Always	Always	Always	Always	Always	Always	Always	Always	Always	Always	Always	Always	Always	Always	Always	Always	Always	Always	Always	25	Female	Single	high	student	Type II	No	yes	No	yes	No	Private
Always	Always	Always	Always	Always	Always	Always	Always	Always	Always	Always	Always	Always	Always	Always	Always	Always	Always	Always	Always	Always	Always	Always	Always	Always	25	Female	Single	diploma	employee	type I	No	No	yes	yes	No	Public
Always	Always	Always	Always	Always	Always	Always	Always	Always	Always	Always	Always	Always	Always	Always	Always	Always	Always	Always	Always	Always	Always	Always	Always	Always	26	Female	Single	college	employee	type I	No	No	yes	yes	yes	Private
Always	Always	Always	Always	Always	Always	Always	Always	Always	Always	Always	Always	Always	Always	Always	Always	Always	Always	Always	Always	Always	Always	Always	Always	Always	50	Female	married	high	retired	type I	yes	yes	No	yes	yes	Private
Always	Always	Always	Always	Always	Always	Always	Always	Always	Always	Always	Always	Always	Always	Always	Always	Always	Always	Always	Always	Always	Always	Always	Always	Always	40	Male	Single	college	employee	Type II	yes	yes	No	yes	yes	Private
Always	Always	Always	Always	Always	Always	Always	Always	Always	Always	Sometimes	Always	Always	Always	Always	Always	Always	Always	Always	Sometimes	Sometimes	Sometimes	Always	Sometimes	Always	57	Male	married	Post-graduate	retired	Type II	No	yes	No	No	yes	Private
Always	Always	Always	Always	Always	Always	Always	Always	Never	Never	Never	Always	Never	Never	Never	Never	Never	Never	Always	Always	Never	Never	Always	Always	Never	50	Female	married	high	retired	type I	yes	yes	yes	yes	No	Private
Always	Always	Always	Always	Never	Always	Always	Always	Always	Always	Always	Always	Always	Always	Always	Always	Always	Always	Always	Always	Always	Always	Always	Always	Always	39	Female	married	Post-graduate	retired	type I	yes	yes	No	yes	No	Both
Never	Never	Never	Never	Never	Never	Never	Never	Never	Never	Never	Never	Never	Never	Never	Never	Never	Never	Never	Never	Never	Never	Never	Never	Never	39	Female	married	college	retired	type I	No	No	No	yes	No	Public
Sometimes	Sometimes	Sometimes	Sometimes	Sometimes	Sometimes	Sometimes	Sometimes	Sometimes	Sometimes	Sometimes	Never	Sometimes	Sometimes	Sometimes	Sometimes	Sometimes	Sometimes	Sometimes	Sometimes	Sometimes	Sometimes	Sometimes	Sometimes	Sometimes	32	Female	married	primary	retired	Type II	No	No	No	yes	No	Private
Always	Always	Always	Always	Always	Always	Always	Sometimes	Sometimes	Always	Always	Always	Sometimes	Always	Always	Always	Always	Sometimes	Sometimes	Always	Always	Always	Always	Always	Never	60	Male	married	diploma	retired	type I	No	yes	No	yes	No	Private
Always	Always	Always	Always	Always	Always	Always	Always	Always	Always	Always	Always	Always	Always	Always	Always	Always	Always	Always	Always	Always	Always	Always	Always	Always	35	Female	married	high	retired	type I	No	No	No	yes	yes	Private
Always	Sometimes	Sometimes	Always	Always	Always	Always	Always	Sometimes	Always	Never	Always	Always	Always	Always	Always	Sometimes	Always	Always	Sometimes	Never	Sometimes	Always	Always	Sometimes	45	Female	married	college	retired	Type II	yes	yes	No	No	No	Private
Sometimes	Sometimes	Sometimes	Always	Always	Always	Always	Always	Always	Always	Always	Always	Always	Always	Always	Always	Always	Always	Always	Always	Always	Always	Always	Always	Always	45	Female	married	high	retired	type I	No	No	No	yes	No	Private
Always	Always	Always	Always	Always	Always	Always	Always	Always	Always	Always	Always	Always	Always	Always	Always	Always	Always	Always	Always	Always	Always	Always	Always	Always	30	Male	married	college	employee	type I	No	No	yes	yes	No	Public
Always	Always	Always	Always	Always	Always	Always	Always	Always	Always	Always	Always	Always	Always	Always	Always	Always	Always	Always	Always	Always	Always	Always	Always	Always	43	Male	divorced	college	employee	type I	yes	No	yes	yes	yes	Private
Always	Always	Always	Always	Always	Always	Always	Always	Always	Always	Always	Always	Always	Always	Always	Always	Always	Always	Always	Always	Always	Always	Always	Always	Always	50	Female	Single	primary	retired	Type II	yes	yes	No	yes	No	Both
Always	Always	Always	Always	Always	Never	Never	Never	Never	Never	Always	Always	Always	Always	Always	Sometimes	Sometimes	Never	Never	Never	Always	Always	Always	Always	Always	25	Female	Single	diploma	employee	type I	yes	No	yes	yes	yes	Private
Always	Always	Always	Always	Always	Always	Always	Always	Always	Always	Always	Always	Always	Always	Always	Always	Always	Always	Always	Always	Always	Always	Always	Always	Always	45	Female	widow	high	retired	Type II	yes	yes	No	yes	yes	Private
Always	Always	Always	Always	Always	Always	Always	Always	Always	Always	Always	Always	Always	Always	Always	Always	Always	Always	Always	Always	Always	Always	Always	Always	Always	30	Male	Single	Post-graduate	employee	type I	yes	No	yes	yes	yes	Private
Never	Never	Never	Never	Never	Never	Always	Always	Never	Never	Never	Never	Never	Never	Never	Always	Always	Always	Always	Always	Never	Never	Never	Always	Always	23	Female	Single	college	student	Type II	No	yes	No	yes	yes	Both
Always	Always	Always	Always	Always	Always	Always	Always	Always	Always	Always	Always	Always	Always	Always	Always	Always	Always	Always	Always	Always	Always	Always	Always	Always	48	Female	married	high	retired	Type II	yes	yes	yes	No	yes	Private
Always	Always	Always	Always	Always	Always	Always	Always	Always	Always	Always	Always	Never	Never	Never	Never	Never	Always	Sometimes	Always	Always	Always	Never	Always	Never	49	Female	married	college	retired	Type II	yes	yes	No	No	yes	Private
Sometimes	Sometimes	Always	Always	Always	Never	Always	Always	Never	Never	Never	Always	Never	Never	Never	Never	Never	Never	Never	Never	Never	Never	Never	Never	Never	33	Female	divorced	college	employee	Type II	No	No	No	No	No	Public
Always	Always	Always	Always	Always	Always	Always	Always	Always	Always	Never	Always	Always	Always	Always	Never	Always	Always	Always	Always	Always	Always	Always	Always	Never	54	Male	married	diploma	employee	Type II	yes	yes	No	yes	yes	Private
Always	Never	Always	Always	Never	Always	Always	Never	Sometimes	Never	Always	Always	Sometimes	Always	Always	Always	Always	Never	Never	Never	Always	Never	Never	Never	Never	34	Female	Single	college	employee	Type II	No	yes	yes	yes	No	Both
Sometimes	Always	Always	Always	Always	Never	Always	Always	Always	Always	Always	Always	Always	Always	Always	Always	Always	Always	Always	Always	Always	Always	Always	Always	Always	24	Female	Single	college	student	Type II	yes	yes	yes	yes	No	Private
Never	Never	Always	Always	Always	Always	Always	Always	Sometimes	Always	Never	Always	Never	Always	Always	Always	Always	Never	Always	Sometimes	Always	Never	Always	Always	Always	60	Female	married	college	employee	Type II	yes	yes	No	No	No	Private
Always	Always	Always	Always	Never	Always	Always	Sometimes	Sometimes	Never	Never	Always	Always	Always	Always	Always	Always	Never	Always	Always	Always	Always	Sometimes	Sometimes	Sometimes	23	Female	Single	college	student	Type II	yes	No	yes	yes	yes	Both
Always	Always	Sometimes	Always	Always	Always	Always	Always	Always	Always	Always	Always	Always	Always	Always	Always	Always	Always	Always	Always	Always	Always	Always	Always	Always	19	Female	Single	high	employee	type I	yes	yes	yes	yes	No	Public
Sometimes	Never	Never	Never	Always	Always	Always	Never	Never	Never	Always	Never	Always	Always	Always	Always	Never	Never	Never	Always	Always	Never	Never	Never	Sometimes	17	Female	Single	high	student	type I	yes	No	No	No	No	Both
Always	Always	Always	Never	Never	Never	Never	Sometimes	Never	Always	Sometimes	Always	Never	Always	Always	Always	Never	Always	Always	Always	Never	Sometimes	Never	Always	Never	30	Female	Single	Post-graduate	employee	type I	No	No	No	yes	No	Both
Always	Always	Always	Always	Always	Always	Always	Always	Always	Always	Always	Always	Always	Always	Always	Always	Always	Always	Always	Always	Always	Always	Always	Always	Always	28	Female	Single	Post-graduate	employee	type I	yes	yes	No	yes	No	Both
Sometimes	Never	Sometimes	Sometimes	Always	Always	Never	Never	Always	Never	Always	Always	Never	Never	Never	Sometimes	Sometimes	Sometimes	Never	Always	Sometimes	Always	Always	Never	Never	25	Female	Single	Post-graduate	employee	type I	yes	No	yes	yes	No	Both
Always	Always	Always	Always	Always	Always	Always	Sometimes	Always	Always	Sometimes	Always	Always	Always	Always	Always	Always	Always	Always	Always	Always	Always	Always	Always	Always	24	Female	Single	college	employee	type I	yes	No	No	yes	No	Public
Always	Never	Always	Sometimes	Never	Always	Always	Always	Always	Never	Never	Never	Always	Always	Always	Always	Sometimes	Always	Never	Never	Always	Sometimes	Never	Always	Never	17	Female	Single	high	student	type I	No	yes	yes	No	No	Private
Always	Always	Always	Always	Sometimes	Always	Always	Always	Never	Never	Never	Always	Never	Always	Always	Never	Always	Never	Always	Always	Never	Never	Never	Never	Always	22	Female	Single	diploma	student	type I	No	yes	yes	No	No	Both
Always	Always	Always	Always	Always	Always	Always	Always	Always	Always	Always	Always	Always	Always	Always	Always	Always	Sometimes	Always	Always	Always	Sometimes	Sometimes	Never	Sometimes	21	Female	Single	college	student	type I	No	No	yes	yes	No	Private
Always	Always	Sometimes	Sometimes	Always	Sometimes	Always	Always	Always	Always	Always	Never	Never	Always	Always	Never	Always	Always	Always	Always	Always	Always	Never	Always	Always	35	Female	married	college	employee	type I	yes	yes	yes	yes	No	Private
Always	Always	Always	Always	Always	Always	Always	Always	Always	Always	Always	Always	Always	Always	Always	Always	Always	Always	Always	Always	Always	Always	Always	Always	Always	22	Female	Single	college	student	type I	yes	No	yes	yes	No	Public
Never	Never	Never	Never	Never	Never	Never	Never	Never	Never	Never	Never	Never	Never	Never	Never	Never	Never	Never	Never	Never	Never	Never	Never	Never	27	Female	Single	high	student	type I	yes	yes	No	No	yes	Public
Always	Always	Sometimes	Always	Always	Always	Always	Never	Always	Never	Always	Always	Never	Sometimes	Sometimes	Always	Always	Never	Never	Always	Sometimes	Always	Never	Always	Always	17	Female	Single	high	student	type I	yes	No	No	yes	No	Public
Sometimes	Sometimes	Sometimes	Sometimes	Sometimes	Sometimes	Sometimes	Sometimes	Sometimes	Sometimes	Sometimes	Never	Sometimes	Sometimes	Sometimes	Sometimes	Sometimes	Sometimes	Sometimes	Sometimes	Sometimes	Sometimes	Sometimes	Sometimes	Sometimes	19	Female	Single	college	student	type I	yes	No	yes	yes	No	Both
Always	Always	Always	Always	Always	Always	Always	Always	Always	Always	Always	Always	Always	Always	Always	Always	Always	Always	Always	Always	Always	Never	Always	Never	Never	29	Female	Single	high	student	type I	yes	yes	yes	yes	No	Both
Always	Always	Never	Sometimes	Never	Always	Never	Always	Sometimes	Always	Sometimes	Never	Never	Always	Always	Always	Always	Sometimes	Never	Always	Always	Always	Always	Sometimes	Sometimes	19	Female	Single	high	student	type I	No	No	yes	yes	No	Private
Always	Always	Always	Always	Sometimes	Always	Always	Always	Sometimes	Always	Always	Always	Never	Always	Always	Sometimes	Always	Sometimes	Always	Never	Always	Sometimes	Never	Never	Always	32	Female	married	diploma	employee	type I	yes	yes	No	yes	No	Private
Always	Always	Always	Always	Never	Always	Always	Always	Always	Always	Always	Always	Always	Always	Always	Always	Always	Never	Always	Never	Always	Always	Always	Always	Never	49	Female	married	college	retired	Type II	No	yes	No	yes	yes	Both
Sometimes	Sometimes	Always	Always	Never	Always	Always	Never	Sometimes	Sometimes	Always	Always	Always	Never	Never	Sometimes	Sometimes	Always	Never	Always	Never	Always	Always	Never	Never	17	Female	Single	high	student	type I	yes	yes	No	No	No	Public
Always	Never	Never	Never	Never	Always	Always	Never	Always	Never	Never	Never	Never	Never	Never	Never	Never	Never	Never	Never	Always	Never	Never	Never	Sometimes	17	Female	Single	high	student	type I	yes	No	No	No	No	Public
Always	Always	Always	Always	Always	Always	Always	Always	Always	Always	Always	Always	Always	Always	Always	Always	Always	Always	Always	Always	Always	Always	Always	Always	Always	15	Female	Single	preparatory	student	type I	yes	yes	yes	yes	No	Public
Always	Always	Always	Always	Always	Sometimes	Never	Never	Always	Never	Never	Always	Never	Always	Always	Always	Always	Never	Always	Sometimes	Sometimes	Always	Never	Always	Always	70	Female	married	preparatory	retired	Type II	yes	yes	yes	yes	No	Private
Always	Always	Always	Always	Always	Always	Always	Always	Always	Always	Always	Always	Always	Always	Always	Always	Always	Always	Always	Always	Always	Always	Always	Always	Always	27	Female	married	college	employee	type I	yes	yes	No	yes	No	Both
Always	Never	Sometimes	Always	Never	Never	Never	Never	Never	Never	Always	Always	Always	Always	Always	Never	Never	Never	Never	Always	Never	Never	Always	Never	Sometimes	65	Male	married	diploma	retired	type I	No	yes	No	yes	yes	Both
Always	Always	Always	Always	Never	Always	Always	Never	Always	Always	Never	Always	Never	Never	Never	Never	Always	Always	Always	Always	Always	Always	Always	Always	Always	50	Female	divorced	high	retired	Type II	yes	yes	No	yes	yes	Public
Always	Always	Sometimes	Always	Always	Always	Always	Always	Always	Always	Never	Always	Never	Always	Always	Always	Always	Never	Always	Always	Sometimes	Sometimes	Always	Never	Never	50	Female	widow	high	retired	type I	yes	yes	No	yes	No	Private
Always	Always	Never	Always	Always	Always	Always	Always	Always	Always	Always	Always	Always	Always	Always	Always	Always	Always	Always	Always	Always	Always	Always	Always	Always	63	Male	married	Post-graduate	retired	type I	yes	yes	No	yes	No	Public
Always	Always	Always	Always	Always	Always	Always	Always	Always	Always	Always	Always	Always	Always	Always	Always	Always	Always	Always	Always	Always	Always	Always	Always	Always	50	Female	married	diploma	retired	type I	yes	yes	No	yes	yes	Both
Always	Always	Always	Always	Never	Always	Never	Never	Always	Never	Always	Always	Always	Always	Always	Never	Never	Never	Never	Never	Never	Never	Never	Never	Never	59	Male	married	Post-graduate	employee	Type II	yes	yes	No	yes	No	Private
Always	Never	Never	Always	Always	Always	Always	Always	Always	Always	Never	Always	Always	Never	Never	Always	Never	Never	Always	Always	Never	Never	Always	Never	Never	21	Female	Single	diploma	student	Type II	yes	No	yes	yes	No	Private
Always	Always	Always	Always	Always	Always	Always	Always	Always	Always	Always	Always	Always	Always	Always	Always	Always	Always	Always	Always	Always	Always	Always	Always	Always	59	Male	married	Post-graduate	retired	Type II	yes	yes	No	yes	No	Both
Never	Never	Sometimes	Always	Sometimes	Always	Always	Always	Never	Never	Never	Always	Never	Sometimes	Sometimes	Sometimes	Always	Always	Always	Always	Always	Sometimes	Never	Sometimes	Sometimes	51	Male	married	diploma	employee	Type II	No	yes	No	yes	yes	Public
Always	Always	Always	Always	Always	Always	Always	Always	Always	Always	Always	Always	Always	Always	Always	Always	Always	Always	Always	Always	Always	Always	Always	Always	Always	65	Female	married	high	retired	type I	yes	yes	No	yes	No	Private
Always	Always	Always	Always	Always	Always	Always	Always	Always	Always	Always	Always	Always	Always	Always	Always	Always	Always	Always	Always	Always	Always	Always	Always	Never	65	Female	widow	high	retired	Type II	No	yes	No	yes	yes	Private
Always	Always	Always	Always	Always	Always	Always	Always	Always	Always	Always	Always	Always	Always	Always	Always	Always	Always	Always	Always	Always	Always	Always	Always	Always	68	Male	married	diploma	retired	type I	yes	yes	No	No	yes	Private
Always	Always	Always	Always	Always	Always	Always	Always	Always	Always	Always	Always	Always	Always	Always	Always	Always	Always	Always	Always	Always	Always	Always	Always	Always	68	Male	married	diploma	retired	type I	yes	yes	No	No	yes	Private
Always	Always	Sometimes	Always	Always	Always	Always	Always	Always	Always	Never	Always	Always	Always	Always	Always	Always	Always	Always	Always	Always	Always	Always	Never	Never	45	Male	married	college	employee	type I	yes	yes	yes	yes	yes	Both
Always	Always	Always	Always	Sometimes	Always	Always	Always	Sometimes	Always	Always	Always	Never	Sometimes	Sometimes	Always	Always	Sometimes	Always	Sometimes	Always	Sometimes	Always	Never	Never	60	Female	widow	college	retired	type I	No	No	No	yes	yes	Private
